# Supplementary material for: Thermal coupling of the Indo-Pacific warm pool and Southern Ocean over the past 30,000 years
Source: Nat Commun. 2022 Sep 17;13:5457. doi: 10.1038/s41467-022-33206-y (PMC9482618; doi:10.1038/s41467-022-33206-y)
Supplement: Supplementary file 3 — Source Data [file 41467_2022_33206_MOESM3_ESM.xlsx]

## Sheet: Fig.1 IPWP&SWP
latitude	longtitude	site	depth(m)	method	equation		equation ref.	HT(0-12)(°C)	HT(0-5)(°C)	HT(5-10)(°C)	LGT(17-29)(°C)	LGM(19-23)(°C)	Tmax(°C)	Tmin(°C)	LGT-H0(°C)	LGT-H5(°C)	note	reference	reference
36.46	142.14	CH84-04		UK37							14.7	14.7						Bard et al. unpublished	doi:10.1038/ngeo411
36.07	141.82	MD2420	2101	Mg/Ca	Mg/Ca=0.474exp(0.107T)	Mashiotta 1999	https://www.sciencedirect.com/science/article/pii/S0012821X99001168	15.8078	17.0054	17.0618	7.84777	6.38871	18.9762	5.18491	-9.15763	-9.21399	G.bulloids	Sagawa et al., 2006	https://onlinelibrary.wiley.com/doi/abs/10.1002/jqs.941
36.03	141.78	MD2421	2224	UK37	UK'37=0.034T+0.039	Prahl 1988	https://www.sciencedirect.com/science/article/abs/pii/0016703788901329	18.8126	18.8469	19.5748	17.5444	17.2405	20.1465	14.43	-1.30242	-2.03031		Yamamoto et al., 2004	https://agupubs.onlinelibrary.wiley.com/doi/10.1029/2004GL020138
36.03	141.78	KR02-06	2224	UK37	UK'37=0.034T+0.039	Prahl 1988	https://www.sciencedirect.com/science/article/abs/pii/0016703788901329	18.4189	17.9602	19.7377			20.7471					Isono et al., 2009	https://doi.org/10.1130/G25667A.1
35.5167	122.483	YS01	58.5	UK37	UK'37=0.059T+0.35	Tao 2012	https://link.springer.com/article/10.1007/s00367-011-0251-1	14.9	15.03	14.68			16.42					Jia et al., 2019	https://www.sciencedirect.com/science/article/pii/S0921818118306167?via%3Dihub
35.516	123	ZY1	70.3	UK37	UK'37=0.059T+0.35	Tao 2012	https://link.springer.com/article/10.1007/s00367-011-0251-1	15.85	16.02	14.85			16.76					Wu et al., 2016	https://link.springer.com/article/10.1007%2Fs11430-016-5283-y
35.516	122.65	ZY2	69	UK37	UK'37=0.033T+0.044	Müller 1998	https://www.sciencedirect.com/science/article/pii/S0016703798000970	15.56	15.48	16.06			16.27					Wang et al., 2011	https://link.springer.com/article/10.1007/s11434-011-4442-y
35.516	122.4	ZY3	56	UK37	UK'37=0.059T+0.35	Tao 2012	https://link.springer.com/article/10.1007/s00367-011-0251-1	15.88	15.7	16.41			16.42					Wu et al., 2016	https://link.springer.com/article/10.1007%2Fs11430-016-5283-y
35.5	123.33	YE-2	75	UK37	UK'37=0.033T+0.044	Müller 1998	https://www.sciencedirect.com/science/article/pii/S0016703798000970	16.06	16.42	14.92								Xing et al., 2012	https://link.springer.com/article/10.1007%2Fs00343-012-1045-7
35.46	123.63	A03-B	77.6	UK37	UK'37=0.059T+0.35	Tao 2012	https://link.springer.com/article/10.1007/s00367-011-0251-1	16.28	16.462	15.91			18.21					Jia et al., 2019	https://www.sciencedirect.com/science/article/pii/S0921818118306167?via%3Dihub
35.3	123.7	Z1	78.5	UK37	UK'37=0.059T+0.35	Tao 2012	https://link.springer.com/article/10.1007/s00367-011-0251-1	17.7284	18.1431	15.24			20.734					Pi et al., 2021	https://link.springer.com/article/10.1007%2Fs00343-021-0219-6
34.953	128.881	SSDP102	40	UK37	UK'37=0.034T+0.039	Prahl 1988	https://www.sciencedirect.com/science/article/abs/pii/0016703788901329	21.84	21.8831	21.8417			22.4029					Kim et al., 2004	https://www.sciencedirect.com/science/article/pii/S027737910400215X
34.1917	132.342	H3	44	UK37	UK'37=0.033T+0.044	Müller 1998	https://www.sciencedirect.com/science/article/pii/S0016703798000970	24.1264	23.6032	24.5125			26.375					Kawahata et al., 2017	https://www.sciencedirect.com/science/article/pii/S1040618215302603?via%3Dihub
32.829	136.882	C0011	4050	UK37	UK'37=0.033T+0.044	Müller 1998	https://www.sciencedirect.com/science/article/pii/S0016703798000970	22.9122	22.9528	23.5179	22.1938	22.8839	25.1963	20.6218	-0.758979	-1.32408		Jonas et al., 2017	https://www.sciencedirect.com/science/article/pii/S0967063716302564?via%3Dihub
32.663	138.455	KT92-17-14	3252	UK37	UK'37=0.034T+0.039	Prahl 1988	https://www.sciencedirect.com/science/article/abs/pii/0016703788901329	22.534	22.7046	22.7633	21.1324	21.0826	24.0538	19.9548	-1.57222	-1.63086		Sawada et al., 1998	https://www.nature.com/articles/33391
31.75	126.12	F10B	76	UK37	UK'37=0.059T+0.35	Tao 2012	https://link.springer.com/article/10.1007/s00367-011-0251-1		19.4	20.1								Yuan et al., 2018	https://www.sciencedirect.com/science/article/pii/S1040618217314763?via%3Dihub
31.6392	128.944	KY07-04-01	725	UK37	UK'37=0.034T+0.039	Prahl 1988	https://www.sciencedirect.com/science/article/abs/pii/0016703788901329	23.31	23.46	23.06			23.8					Nakanishi et al., 2012	https://onlinelibrary.wiley.com/doi/abs/10.1002/jqs.2589
31.6392	128.944	KY07-04-01	725	Mg/Ca	Mg/Ca=0.38exp(0.089T)	Hastings 2001	https://ui.adsabs.harvard.edu/abs/2001AGUFMPP12B..10H/abstract	25.3543	25.7234	25.613	20.4137		26.5071	20.215	-5.30975	-5.19929		Kubota et al., 2010	https://agupubs.onlinelibrary.wiley.com/doi/full/10.1029/2009PA001891
31.638	128.944	MD2195	746	UK37	UK'37=0.034T+0.039	Prahl 1988	https://www.sciencedirect.com/science/article/abs/pii/0016703788901329	23.2841	23.8563	23.3465	20.5	20.3034	24.1364	19.3545	-3.35632	-2.84648		Ijiri et al., 2005	https://www.sciencedirect.com/science/article/pii/S0031018205000052
31.62	125.75	B3-1A	65	UK37	UK'37=0.059T+0.35	Tao 2012	https://link.springer.com/article/10.1007/s00367-011-0251-1		19.5	20.2								Yuan et al., 2018	https://www.sciencedirect.com/science/article/pii/S1040618217314763?via%3Dihub
31.62	129	U1429	732	UK37	UK'37=0.034T+0.039	Prahl 1988	https://www.sciencedirect.com/science/article/abs/pii/0016703788901329	23.2204	23.6007	23.2752	20.3148	20.0433	23.7967	19.8053	-3.28588	-2.96037		Clemens et al., 2018	https://www.nature.com/articles/s41467-018-05814-0
31.62	129	U1429	732	Mg/Ca	Mg/Ca=exp(0.060T+0.033S-0.83(pH-8)-1.07)	Gray 2018	https://www.sciencedirect.com/science/article/pii/S0012821X17306623?via%3Dihub	26.5647	26.4295	27.2146	22.922	23.2829	27.7952	22.2111	-3.50751	-4.29255		Clemens et al., 2018	https://www.nature.com/articles/s41467-018-05814-0
31.489	128.519	B-3GC	555	UK37	UK'37=0.033T+0.044	Müller 1998	https://www.sciencedirect.com/science/article/pii/S0016703798000970	24.5837	25.0436	24.2555			25.278					Huang et al., 2009	DOI: 10.11867/j.issn.1001-8166.2009.06.0652
31.228	128.723	CSH1	703	UK37	UK'37=0.033T+0.044	Müller 1998	https://www.sciencedirect.com/science/article/pii/S0016703798000970	24.1848	25.0141	24.3366	22.1883	21.7821	25.3005	20.9977	-2.82584	-2.14837		Shi et al., 2014	https://cp.copernicus.org/articles/10/1735/2014/
31.095	138.665	KT92-17-19	3336	UK37	UK'37=0.034T+0.039	Prahl 1988	https://www.sciencedirect.com/science/article/abs/pii/0016703788901329	22.6438	23.2368	22.3967	21.3774	21.3877	23.7601	21.0919	-1.85937	-1.01931		Sawada et al., 1998	https://www.nature.com/articles/33391
30.376	138.648	KT92-17-20	3280	UK37	UK'37=0.034T+0.039	Prahl 1988	https://www.sciencedirect.com/science/article/abs/pii/0016703788901329	21.9914	23.2644	22.0038	21.6503	21.7074	23.6023	21.1082	-1.61408	-0.353449		Sawada et al., 1998	https://www.nature.com/articles/33391
29.88	128.61	MD2196	951	Mg/Ca	Mg/Ca=0.38exp(0.09T)	Anand 2003	https://agupubs.onlinelibrary.wiley.com/doi/full/10.1029/2002PA000846	25.2725	25.8596	25.5574	21.5048	21.4284	26.2037	20.7999	-4.35489	-4.05266		Ujiie et al., 2016	https://agupubs.onlinelibrary.wiley.com/doi/full/10.1002/2015PA002914
29.57	127.98	NOKT-3	1050	Mg/Ca	Mg/Ca=0.38exp(0.089T)	Hastings 2001	https://ui.adsabs.harvard.edu/abs/2001AGUFMPP12B..10H/abstract	24.96	25.07	24.75								Xu et al., 2018	http://cdmd.cnki.com.cn/Article/CDMD-80068-1018138274.htm
29.23	128.13	OKT-6	1130	UK37	UK'37=0.033T+0.044	Müller 1998	https://www.sciencedirect.com/science/article/pii/S0016703798000970	25.9791	26.0075	25.6166								Luo et al., 2021	DOI: 10.11928/j.issn.1001-7410.2021.04.11
29.139	128.085	PC-1	590	Mg/Ca	Mg/Ca=0.38exp(0.089T)	Hastings 2001	https://ui.adsabs.harvard.edu/abs/2001AGUFMPP12B..10H/abstract	24.6983	25.1444	25.0384	19.9154	19.924	25.92	17.7206	-5.229	-5.12302		Xu et al., 2021	https://www.sciencedirect.com/science/article/abs/pii/S1871174X20300986
28.383	132.75	ASM-5CP	2678	Mg/Ca	Mg/Ca=0.38exp0.09(T-0.61d-1.6)	Dekens 2002	https://agupubs.onlinelibrary.wiley.com/doi/full/10.1029/2001GC000200	26.0251	26.5849	26.2185	23.8932	23.5629	26.5849	22.6462	-2.69174	-2.32532		Sagawa et al., 2011	https://agupubs.onlinelibrary.wiley.com/doi/full/10.1029/2010GL045827
28.2773	127.024	DGKS9604	766	UK37	UK'37=0.033T+0.044	Müller 1998	https://www.sciencedirect.com/science/article/pii/S0016703798000970	25.5099	26.023	25.6715	22.7907	22.7219	26.3784	22.1738	-3.23227	-2.88075		Yu et al., 2009	https://www.sciencedirect.com/science/article/pii/S0031018209003095
28.148	127.271	DGKS9603	1100	UK37	UK37=0.031T+0.092	Pelejero 1999	https://www.sciencedirect.com/science/article/pii/S0025322798001753	25.3395	25.7449	25.1498	22.6783	22.5347	26.124	21.3793	-3.06657	-2.47152		Xiong et al., 2004	http://www.hyxbocean.cn/article/id/20040207
28.13	127.55	C180	1100	UK37	UK'37=0.033T+0.044	Müller 1998	https://www.sciencedirect.com/science/article/pii/S0016703798000970	25.93	26.19	25.69								Xing et al., 2008	https://link.springer.com/article/10.1007%2Fs11434-008-0231-7
27.82	126.978	A7	1264	Mg/Ca	Mg/Ca=0.38exp(0.089T)	Hastings 2001	https://ui.adsabs.harvard.edu/abs/2001AGUFMPP12B..10H/abstract	26.1754	26.4783	26.3316	23.5687		26.7521	23.2938	-2.90961	-2.76292		Sun et al., 2005	https://agupubs.onlinelibrary.wiley.com/doi/full/10.1029/2004PA001061
27.76	126.51	M063-05	1309	UK37	UK'37=0.034T+0.039	Prahl 1988	https://www.sciencedirect.com/science/article/abs/pii/0016703788901329	24.8682	25.492	25.0299								Li et al., 2020	https://agupubs.onlinelibrary.wiley.com/doi/10.1029/2020PA004140
27.73	121.79	MD3040	47	UK37	UK'37=0.059T+0.35	Tao 2012	https://link.springer.com/article/10.1007/s00367-011-0251-1	21.75	21.8445	21.4037								Kajita et al., 2018	https://www.sciencedirect.com/science/article/pii/S0277379118303305?via%3Dihub
27.116	127.45	Z14-6	739	UK37	UK'37=0.033T+0.044	Müller 1998	https://www.sciencedirect.com/science/article/pii/S0016703798000970	26.2235	26.6921	26.2969	25.3341	25.2819	27.0231	24.0873	-1.35802	-0.962777		Zhou et al., 2007	https://www.sciencedirect.com/science/article/pii/S0031018206006018
26.65	125.81	MD2404	1397	Mg/Ca	Mg/Ca=0.38exp(0.089T)	Hastings 2001	https://ui.adsabs.harvard.edu/abs/2001AGUFMPP12B..10H/abstract	26.9955	26.8348	27.2523	24.2538	23.8693	28.2759	22.7477	-2.58104	-2.99848		Chen et al., 2010	https://agupubs.onlinelibrary.wiley.com/doi/full/10.1029/2010GL045202
26.547	120.849	MZ01	65	UK37	T=-0.957+54.293UK'37-52.894(UK'37)2+28.321(UK'37)3	Conte 2006	https://agupubs.onlinelibrary.wiley.com/doi/full/10.1029/2005GC001054	25.5568	25.7275	25.0936			26.3936					Pan et al., 2020	https://www.frontiersin.org/articles/10.3389/feart.2020.00200/full
26.214	128.236	GH08-2004	1166	Mg/Ca	Mg/Ca=0.38exp(0.09T)	Anand 2003	https://agupubs.onlinelibrary.wiley.com/doi/full/10.1029/2002PA000846	26.5874	27.1126	26.3819	23.8878	24.0374	27.7074	23.2722	-3.2248	-2.49408		Lee et al., 2013	https://agupubs.onlinelibrary.wiley.com/doi/full/10.1012/grl.50102
26.11	125.52	OKI-151	2013	UK37	UK'37=0.034T+0.039	Prahl 1988	https://www.sciencedirect.com/science/article/abs/pii/0016703788901329	25.4793	26.2336	25.3159			27.1565					Xu et al., 2018	https://www.sciencedirect.com/science/article/pii/S0031018217307617?via%3Dihub
26.07	125.25	OKI02	1612	UK37	UK'37=0.034T+0.039	Prahl 1988	https://www.sciencedirect.com/science/article/abs/pii/0016703788901329	25.0491	26.0291	24.8293	22.4763	22.1004	26.9199	21.9273	-3.55281	-2.35309		Zhang et al., 2021	https://www.nature.com/articles/s41467-021-26218-7
26.07	125.25	OKI02	1612	Mg/Ca	Mg/Ca=0.38exp(0.089T)	Hastings 2001	https://ui.adsabs.harvard.edu/abs/2001AGUFMPP12B..10H/abstract	26.5913	26.7522	26.8249	23.4249	23.4197	27.2182	23.0347	-3.32729	-3.39999		Qian et al., 2021	doi:10.3799/dqkx.2021.114
26.018	125.282	OKT-3	1792	UK37	UK'37=0.034T+0.039	Prahl 1988	https://www.sciencedirect.com/science/article/abs/pii/0016703788901329	26.0759	27.5945	25.8848	22.5233		28.2526	22.5233	-5.07123	-3.36147		Zhao et al., 2015	https://www.sciencedirect.com/science/article/pii/S0079661115001470?via%3Dihub
26.018	125.282	OKT-3	1792	Mg/Ca	Mg/Ca=0.449exp(0.09T)	Anand 2003	https://agupubs.onlinelibrary.wiley.com/doi/full/10.1029/2002PA000846	26.8707	27.3696	26.7508	23.8513		27.7805	22.9294	-3.51838	-2.89959		Zhao et al., 2015	https://www.sciencedirect.com/science/article/pii/S0079661115001470?via%3Dihub
25.3	123.2	MD2403	1420	Mg/Ca	Mg/Ca=0.38exp(0.089T)	Hastings 2001	https://ui.adsabs.harvard.edu/abs/2001AGUFMPP12B..10H/abstract	27.6375	28.1308	27.1955			28.9215					Lin et al., 2006	https://www.sciencedirect.com/science/article/pii/S0377839806000375
24.8	122.5	ODP1202	1274	UK37	UK'37=0.033T+0.044	Müller 1998	https://www.sciencedirect.com/science/article/pii/S0016703798000970	25.2345	25.618	25.6121	23.833	24.2943	26.9533	20.2873	-1.78499	-1.77901		Ruan et al., 2015；2017	https://www.sciencedirect.com/science/article/pii/S0031018215001297?via%3Dihub	https://doi.org/10.1017/qua.2017.28
23.99	124.41	MD2398	2140	Mg/Ca	Mg/Ca=0.38exp(0.09T)	Anand 2003	https://agupubs.onlinelibrary.wiley.com/doi/full/10.1029/2002PA000846	26.5124	26.6576	26.595	23.3859	23.5411	27.255	22.648	-3.27171	-3.20906		Ujiie et al., 2016	https://agupubs.onlinelibrary.wiley.com/doi/full/10.1002/2015PA002914
22.7	121.5	ORI715-21	760	Mg/Ca	Mg/Ca=0.395exp(0.09T)	Anand 2003	https://agupubs.onlinelibrary.wiley.com/doi/full/10.1029/2002PA000846	27.5459	27.7649	27.0259			28.4062					Lo et al., 2013	https://www.sciencedirect.com/science/article/pii/S1367912013000746?via%3Dihub
22.292	113.87	HKUV16	8	UK37	UK37=0.031T+0.092	Pelejero 1999	https://www.sciencedirect.com/science/article/pii/S0025322798001753	26.7683	26.7465	26.9185			27.3341					Kong et al., 2014	https://www.sciencedirect.com/science/article/pii/S1040618213006757?via%3Dihub
22.208	113.89	HKUV11	8.4	UK37	UK'37=0.033T+0.044	Müller 1998	https://www.sciencedirect.com/science/article/pii/S0016703798000970	26.399	26.6277	26.1814			27.0448					Wu et al., 2017	https://www.sciencedirect.com/science/article/pii/S1367912017300044?via%3Dihub
22.155	119.82	MD3569	1320	Mg/Ca	Mg/Ca=0.38exp0.09T	Dekens 2002	https://agupubs.onlinelibrary.wiley.com/doi/full/10.1029/2001GC000200	25.6203	25.8988	25.7338	23.0862	22.9057	26.319	22.5843	-2.8126	-2.64754		Chen et al., 2021	DOI: 10.11928/j.issn.1001-7410.2021.04.13
22	118.99	O5E306	1440	Mg/Ca	Mg/Ca=0.38exp0.09T	Dekens 2002	https://agupubs.onlinelibrary.wiley.com/doi/full/10.1029/2001GC000200	27.427	27.2039	27.7242								Du et al., 2021	https://www.sciencedirect.com/science/article/pii/S0031018220305411?via%3Dihub
21.54	119.3	MD3264	2820	UK37	UK37=0.031T+0.092	Pelejero 1999	https://www.sciencedirect.com/science/article/pii/S0025322798001753	26.679	27.4012	26.8222	24.7672	24.7686	27.7277	24.5665	-2.63396	-2.05503		Li et al., 2018	https://hdl.handle.net/11296/mehms3
21.524	112.135	YJ	21	UK37	UK37=0.031T+0.092	Pelejero 1999	https://www.sciencedirect.com/science/article/pii/S0025322798001753	26.66	26.53	27.1			27.21					Zhang et al., 2019	https://agupubs.onlinelibrary.wiley.com/doi/full/10.1029/2019GL085617
21.2303	118.051	S0204B	1822	Mg/Ca	Mg/Ca=0.38exp0.09T	Dekens 2002	https://agupubs.onlinelibrary.wiley.com/doi/full/10.1029/2001GC000200	26.4985	26.6042	26.4253	24.9976	25.0287	27.0078	24.8212	-1.60665	-1.42775		Yang et al., 2019	https://www.sciencedirect.com/science/article/pii/S1367912018302104?via%3Dihub
20.1972	118.827	SCS69	2971	UK37	UK'37=0.033T+0.044	Müller 1998	https://www.sciencedirect.com/science/article/pii/S0016703798000970	26.0908	26.9	26.0908	23.2817				-3.6183	-2.8091		Zhang et al., 2005	DIO:10.3321/j.issn:0253-4193.2005.03.007
20.14	115.83	MD12-3428	903	UK37	UK37=0.031T+0.092	Pelejero 1997	https://www.sciencedirect.com/science/article/pii/S0016703797002809	25.4306	26.8189	25.138	23.2992	23.1857	26.8189	21.8636	-3.51963	-1.83881		Dong et al., 2018	https://www.sciencedirect.com/science/article/pii/S0009254118304819
20.136	117.36	MD2905	1647	UK37	UK37=0.031T+0.092	Pelejero 1999	https://www.sciencedirect.com/science/article/pii/S0025322798001753	26.0347	26.781	26.2011	23.5369	23.4576	26.8867	22.9918	-3.24413	-2.66418		Zhou et al., 2012	https://onlinelibrary.wiley.com/doi/full/10.1002/jqs.2588
20.117	117.385	MD2146	1720	UK37	UK37=0.031T+0.092	Pelejero 1997	https://www.sciencedirect.com/science/article/pii/S0016703797002809	26.5992	27.1283	26.7087	24.6711	24.6492	27.29	24.03	-2.45725	-2.03757		Shintani et al., 2008	https://jglobal.jst.go.jp/en/detail?JGLOBAL_ID=201302291667991500
20.1167	117.383	17940-2	1727	UK37	UK37=0.031T+0.092	Pelejero 1997	https://www.sciencedirect.com/science/article/pii/S0016703797002809	26.5483	27.1954	26.5922	24.1376	24.0525	27.3017	23.8469	-3.05784	-2.45466		Pelejero et al., 1999	https://agupubs.onlinelibrary.wiley.com/doi/abs/10.1029/1998PA900015
20.053	117.633	ODP1144	2037	Mg/Ca	Mg/Ca=0.491exp(0.033T)	Nurnberg 2000	https://agupubs.onlinelibrary.wiley.com/doi/abs/10.1029/1999PA000370	26.615	26.8718	26.3912	23.6604	23.2617	27.3049	22.7057	-3.2114	-2.73088		Wei et al., 2007	https://www.sciencedirect.com/science/article/abs/pii/S0031018207001526
20.053	117.633	ODP1144B	2037	Mg/Ca	Mg/Ca=0.38exp(0.09T)	Anand 2003	https://agupubs.onlinelibrary.wiley.com/doi/full/10.1029/2002PA000846	26.8583	26.9977	26.8206			27.4574					Moffa-Sanchez et al., 2019	https://agupubs.onlinelibrary.wiley.com/doi/full/10.1029/2018PA003455
19.97	90.03	SO93-126KL	1253	UK37	UK37=0.023T+0.317	Sonzogni 1998	https://www.sciencedirect.com/science/article/pii/S0277379197000991	27.4796	27.7512	27.4218	27.0583	27.101	28.3998	25.7818	-0.69296	-0.363559		Kudrass et al., 2001	https://doi.org/10.1130/0091-7613(2001)029<0063:MAAOCC>2.0.CO;2
19.97	90.03	SO188-KL342	1258	Mg/Ca	Mg/Ca=exp(0.060T+0.033S-0.83(pH-8)-1.07)	Gray 2018	https://www.sciencedirect.com/science/article/pii/S0012821X17306623?via%3Dihub	29.1068	28.8289	29.2787	29.0528	29.1542	30.5222	27.8587	0.223903	-0.225847		Weldeab et al., 2022	https://www.sciencedirect.com/science/article/pii/S0012821X21005835?via%3Dihub
19.85	115.34	GHE27L	1533	Mg/Ca	Mg/Ca=0.38exp0.09T	Dekens 2002	https://agupubs.onlinelibrary.wiley.com/doi/full/10.1029/2001GC000200	27.3615	27.502	27.1155			27.944					Yang et al., 2019	https://www.sciencedirect.com/science/article/pii/S1367912018302104?via%3Dihub
19.8	113.9	NS02G	562	UK37	UK37=0.031T+0.092	Pelejero 1999	https://www.sciencedirect.com/science/article/pii/S0025322798001753	26.7128	26.9534	26.3027			27.2637					Kong et al., 2014	https://www.sciencedirect.com/science/article/pii/S1040618213006757?via%3Dihub
19.743	89.879	SO17286-1	1428	UK37	UK37=0.023T+0.316	Sonzogni 1997	https://www.sciencedirect.com/science/article/pii/S0967064597000106	27.7952	28.3222	27.6638	25.7276	25.4654	28.647	23.87	-2.59462	-1.93625		Lauterbach et al., 2020	https://agupubs.onlinelibrary.wiley.com/doi/full/10.1029/2019PA003646
19.62	110.81	TLG01/QLG02	8	UK37	UK37=0.031T+0.092	Pelejero 1997	https://www.sciencedirect.com/science/article/pii/S0016703797002809	26.9	26.9	26.9								Wang et al., 2020	https://www.sciencedirect.com/science/article/pii/S0277379119307760?via%3Dihub
19.5833	117.419	ODP1145	3175	Mg/Ca	Mg/Ca=0.38exp0.09T	Dekens 2002	https://agupubs.onlinelibrary.wiley.com/doi/full/10.1029/2001GC000200	27.6379	27.4792	27.8145	24.2914	24.4272	28.3622	23.417	-3.18782	-3.52307		Oppo and Sun, 2005	https://doi.org/10.1130/G21867.1
19.58	114.16	ZSQD02	681	Mg/Ca	Mg/Ca=0.38exp(0.089T)	Hastings 2001	https://ui.adsabs.harvard.edu/abs/2001AGUFMPP12B..10H/abstract	27.8603	29.4096	28.0978								Yin et al., 2021	https://www.sciencedirect.com/science/article/pii/S0031018220305502?via%3Dihub
19.4553	116.252	MD2904	2066	UK37	UK37=0.031T+0.092	Pelejero 1997	https://www.sciencedirect.com/science/article/pii/S0016703797002809	25.6747	26.3784	25.5065	22.5748	22.116	27.568	21.594	-3.80358	-2.93173		He et al., 2008	https://link.springer.com/article/10.1007/s11434-008-0289-2
19.4553	116.252	MD2904	2066	Mg/Ca	Mg/Ca=0.38exp0.09T	Dekens 2002	https://agupubs.onlinelibrary.wiley.com/doi/full/10.1029/2001GC000200	27.1025	26.9023	27.0638	23.8821	24.1154	27.9061	23.1047	-3.02013	-3.18171		Steinke et al., 2011	https://www.sciencedirect.com/science/article/pii/S0921818111001081?via%3Dihub
19.45	116.267	ODP1146	2092	Mg/Ca	Mg/Ca=0.38exp(0.09T)	Anand 2003	https://agupubs.onlinelibrary.wiley.com/doi/full/10.1029/2002PA000846	25.958		25.958	22.6954	22.6954	25.958	22.6954		-3.26263		Xu et al., 2010	https://agupubs.onlinelibrary.wiley.com/doi/full/10.1029/2010PA001934
19.45	116.267	ODP1146	2092	UK37	UK'37=0.033T+0.044	Müller 1998	https://www.sciencedirect.com/science/article/pii/S0016703798000970	26.1127		26.7674	23.332	23.2759	27.3345	22.6766		-3.43546		Herbert et al., 2010	https://science.sciencemag.org/content/328/5985/1530.full
19.083	85.73	U1446	1430	Mg/Ca	Mg/Ca=exp(0.084T+0.051S-2.54)	Tierney 2015	https://www.nature.com/articles/ngeo2603	28.6268	28.6474	28.9347	26.4014	26.5534	29.5587	25.8207	-2.246	-2.53326		Clemens et al., 2021	https://advances.sciencemag.org/content/7/23/eabg3848.full
19.0492	116.22	191PC	2510	Mg/Ca	T=0.5(ln(Mg/Ca/0.3)/0.09+ln(Mg/Ca/(0.38-0.02D))/0.09)	Huang 2008	https://agupubs.onlinelibrary.wiley.com/doi/10.1029/2007GC001660	27.3518	27.1599	27.5196	23.6483	23.8153	27.9321	22.7713	-3.51157	-3.87135		Fan et al., 2011	http://www.dsjyj.com.cn/EN/Y2011/V31/I2/227
18.95	113.71	GeoB16602	953	UK37	UK'37=0.033T+0.044	Müller 1998	https://www.sciencedirect.com/science/article/pii/S0016703798000970	25.8507	26.3564	25.8311	23.6724	23.7725	26.5671	23.2671	-2.68397	-2.15872		Huang et al., 2018	https://www.sciencedirect.com/science/article/pii/S0012821X18302498?via%3Dihub
18.95	113.71	GeoB16602	953	Mg/Ca	Mg/Ca=0.38exp(0.09T)	Anand 2003	https://agupubs.onlinelibrary.wiley.com/doi/full/10.1029/2002PA000846	27.0973	26.9166	27.2199	24.2677	24.2009	27.8316	23.3646	-2.64896	-2.95221		Cheng et al., 2018	https://www.nature.com/articles/s41561-018-0250-1
18.8352	116.555	ODP1147	3238	UK37	UK37=0.031T+0.092	Pelejero 1997	https://www.sciencedirect.com/science/article/pii/S0016703797002809	24.6157	26.4862	23.3686	22.535	22.73	26.6238	22.32	-3.95125	-0.833643		Li et al., 2013	https://www.sciencedirect.com/science/article/pii/S003101821300117X?via%3Dihub
18.8352	116.566	ODP1148	3232	UK37	UK37=0.031T+0.092	Pelejero 1997	https://www.sciencedirect.com/science/article/pii/S0016703797002809	25.2321		25.2321	22.8491		26.5457	22.8491		-2.38297		Jia et al., 2008	https://agupubs.onlinelibrary.wiley.com/doi/full/10.1029/2008GL034792
18.8352	116.555	ODP1147/48	3238	UK37	UK37=0.031T+0.092	Pelejero 1997	https://www.sciencedirect.com/science/article/pii/S0016703797002809			26.35	23.19					-3.16		Song et al., 2003	http://www.dsjyj.com.cn/CN/Y2003/V23/I5/512
18.755	115.873	SO50-31KL	3360	UK37	UK'37=0.034T+0.039	Prahl 1988	https://www.sciencedirect.com/science/article/abs/pii/0016703788901329	25.1981	26.1664	25.188	22.8808	22.9909	26.5635	22.1909	-3.28562	-2.30717		Huang et al., 1997	https://www.sciencedirect.com/science/article/pii/S0012821X96002038
18.467	89.85	MD77-180		UK37	UK37=0.023T+0.316	Sonzogni 1997	https://www.sciencedirect.com/science/article/pii/S0967064597000106		27.7			26.3						Sonzogni et al., 1998	https://www.sciencedirect.com/science/article/pii/S0277379197000991
17.995	111.494	SCS90-36	2050	UK37	UK'37=0.034T+0.039	Prahl 1988	https://www.sciencedirect.com/science/article/abs/pii/0016703788901329	25.0243	25.3812	25.0213	23.4748	23.5184	26.472	22.4618	-1.90646	-1.54655		Huang et al., 1997	https://www.sciencedirect.com/science/article/pii/S0377839897000145
17.4	90.483	MD77-181	2271	Mg/Ca	Mg/Ca=0.4717exp(0.0825T)	Nurnberg 1996	https://www.sciencedirect.com/science/article/pii/0016703795004467	24.8463	25.3458	23.8444	23.4952	23.2794	26.1749	23.0972	-1.85062	-0.349289		Chen et al., 2005	http://www.cnki.com.cn/Article/CJFDTotal-HYDZ200502025.htm
17.4	90.483	MD77-181	2271	UK37	UK37=0.023T+0.316	Sonzogni 1997	https://www.sciencedirect.com/science/article/pii/S0967064597000106		28.3			26.1						Sonzogni et al., 1998	https://www.sciencedirect.com/science/article/pii/S0277379197000991
17.25	119.45	SO17927	2804	Mg/Ca	Mg/Ca=0.38exp(0.09T)	Anand 2003	https://agupubs.onlinelibrary.wiley.com/doi/full/10.1029/2002PA000846	26.66	27.3886	26.2648	24.1838	24.1838			-3.20476	-2.08094		Xu et al., 2010	https://agupubs.onlinelibrary.wiley.com/doi/full/10.1029/2010PA001934
17.25	119.45	GIK17927-2	2804	UK37	UK37=0.031T+0.092	Pelejero 1997	https://www.sciencedirect.com/science/article/pii/S0016703797002809	26.7864	27.6539	27.0965	23.981		27.77	23.5895	-3.67284	-3.1154		Sadatzki et al., 2015	https://link.springer.com/article/10.1007/s00531-015-1227-6
17.0073	124.799	MD3047B	2510	Mg/Ca	Mg/Ca=0.30exp(0.089T)	Lea 2000	https://science.sciencemag.org/content/289/5485/1719.full	27.3433	27.0381	27.4567	25.8635	26.5244	27.9632	24.6646	-1.17459	-1.59323		Jia et al., 2018	https://www.sciencedirect.com/science/article/pii/S0031018217309707?via%3Dihub
17.0073	124.799	MD3047A	2510	Mg/Ca	Mg/Ca=0.38exp(0.09T)	Anand 2003	https://agupubs.onlinelibrary.wiley.com/doi/full/10.1029/2002PA000846	28.3969	26.5944	28.3691	25.1004	26.2674	29.8924	23.6199	-1.49404	-3.26871		Tang et al., 2010	https://kns.cnki.net/kcms/detail/detail.aspx?FileName=1012411033.nh&DbName=CDFD2012
16.09	112.9	SO17950	1868	Mg/Ca	Mg/Ca=0.38exp(0.09T)	Anand 2003	https://agupubs.onlinelibrary.wiley.com/doi/full/10.1029/2002PA000846	26.61	26.347	25.9013	22.0313	22.0313			-4.31569	-3.87007		Xu et al., 2010	https://agupubs.onlinelibrary.wiley.com/doi/full/10.1029/2010PA001934
16.06	82.02	MD161/17	790	Mg/Ca	Mg/Ca=0.449exp(0.09T)	Anand 2003	https://agupubs.onlinelibrary.wiley.com/doi/full/10.1029/2002PA000846			26.3885								Panmei et al., 2017	https://agupubs.onlinelibrary.wiley.com/doi/full/10.1002/2017GC007075
15.57	87.16	BoB-24	2769	Mg/Ca	Mg/Ca=0.38exp(0.09T)	Anand 2003	https://agupubs.onlinelibrary.wiley.com/doi/full/10.1029/2002PA000846	26.9062	27.0566	26.8779	24.8693	25.0774	27.4141	22.3659	-2.18734	-2.00865		Liu et al., 2021	https://www.sciencedirect.com/science/article/pii/S0031018220305605?via%3Dihub
15.53	72.57	MD76131	1230	UK37	UK37=0.023T+0.316	Sonzogni 1997	https://www.sciencedirect.com/science/article/pii/S0967064597000106		28.3			25						Sonzogni et al., 1998	https://www.sciencedirect.com/science/article/pii/S0277379197000991
15.52	70.08	BP3-GCR1	1500	Mg/Ca	Mg/Ca=0.38exp0.09T	Dekens 2002	https://agupubs.onlinelibrary.wiley.com/doi/full/10.1029/2001GC000200	29.5793		29.6205	28.4695	28.4544	30.7065	27.702		-1.15095		Rajasree et al., 2019	https://link.springer.com/article/10.1007%2Fs00367-019-00570-6
15.48	71	SK117-GC08	2500	Mg/Ca	Mg/Ca=0.37exp0.09(T-0.36d-2)	Dekens 2002	https://agupubs.onlinelibrary.wiley.com/doi/full/10.1029/2001GC000200	28.6422	29.0183	28.3881	27.4224	27.6486	29.1106	27.0095	-1.5959	-0.965739	T.sacculifer	Banakar et al., 2010; Mahesh et al., 2014	https://www.sciencedirect.com/science/article/abs/pii/S0033589410000141	https://www.sciencedirect.com/science/article/pii/S0031018213002575?via%3Dihub
15.25	72.97	SK17	840	Mg/Ca	Mg/Ca=0.449exp(0.09T)	Anand 2003	https://agupubs.onlinelibrary.wiley.com/doi/full/10.1029/2002PA000846	26.5464	26.5973	26.5923	23.4147	23.2239	27.002	22.7994	-3.18269	-3.17763		Anand et al., 2008	https://agupubs.onlinelibrary.wiley.com/doi/full/10.1029/2007PA001564
15.0275	117.865	HYI	2500	Mg/Ca	Mg/Ca=0.38exp(0.089T)	Hastings 2001	https://ui.adsabs.harvard.edu/abs/2001AGUFMPP12B..10H/abstract	26.0552	26.7772	26.094			28.1961					Yang et al., 2020	DOI: 10.16562/j.cnki.0256-1492.2019083001
14.82	123.49	MD2188	730	Mg/Ca	Mg/Ca=0.38exp(0.09T)	Anand 2003	https://agupubs.onlinelibrary.wiley.com/doi/full/10.1029/2002PA000846	28.5351	28.8006	28.7148			29.5					Dang et al., 2012	https://agupubs.onlinelibrary.wiley.com/doi/full/10.1029/2011GL050154
14.8101	123.49	MD3052	732	Mg/Ca	Mg/Ca=0.38exp(0.09T)	Anand 2003	https://agupubs.onlinelibrary.wiley.com/doi/full/10.1029/2002PA000846	28.2282	28.3414	28.2093	25.6044	25.4278	28.6394	24.7168	-2.73701	-2.60491		Qiu et al., 2014	https://link.springer.com/article/10.1007%2Fs00343-014-3073-y
14.7967	111.525	GIK17954-2	1517	UK37	UK37=0.031T+0.092	Pelejero 1997	https://www.sciencedirect.com/science/article/pii/S0016703797002809	26.8052	27.0512	26.9702	23.1882	22.8421	27.2358	22.3055	-3.86302	-3.78202		Pelejero et al., 1999	https://agupubs.onlinelibrary.wiley.com/doi/abs/10.1029/1998PA900015
14.76	111.53	SO17954	1517	Mg/Ca	Mg/Ca=0.38exp(0.09T)	Anand 2003	https://agupubs.onlinelibrary.wiley.com/doi/full/10.1029/2002PA000846	26.7	26.2096	26.6698	22.8461	22.8461			-3.36355	-3.82376		Xu et al., 2010	https://agupubs.onlinelibrary.wiley.com/doi/full/10.1029/2010PA001934
14.76	111.53	SO17954	1517	Mg/Ca	Mg/Ca=0.38exp0.09(T-0.61d-1.6)	Dekens 2002	https://agupubs.onlinelibrary.wiley.com/doi/full/10.1029/2001GC000200				24.74	24.66		23.84				Du et al., 2010	https://link.springer.com/article/10.1007/s11434-009-0388-8
14.71	83.58	VM29-19	3182	Mg/Ca	Mg/Ca=0.38exp(0.09T)	Anand 2003	https://agupubs.onlinelibrary.wiley.com/doi/full/10.1029/2002PA000846	27.0363	27.2594	27.1488	24.6599	24.4314	28.2155	23.9186	-2.59952	-2.48893		Rashid et al., 2011	http://tao.cgu.org.tw/index.php/articles/archive/atmospheric-science/item/1006
14.5167	93.1333	MD77-176	1375	UK37	UK37=0.023T+0.316	Sonzogni 1997	https://www.sciencedirect.com/science/article/pii/S0967064597000106		27.8			26.9						Sonzogni et al., 1998	https://www.sciencedirect.com/science/article/pii/S0277379197000991
14.51	72.65	AAS921	1807	Mg/Ca	Mg/Ca=0.38exp0.09T	Dekens 2002	https://agupubs.onlinelibrary.wiley.com/doi/full/10.1029/2001GC000200	28.1815	28.2682	28.1562	25.7022	25.5689	28.9875	24.4917	-2.56605	-2.45405		Naidu and Govil, 2010; Govil and Naidu, 2011; Naik et al., 2015	https://onlinelibrary.wiley.com/doi/full/10.1002/jqs.1392	https://agupubs.onlinelibrary.wiley.com/doi/full/10.1029/2008PA001687	https://agupubs.onlinelibrary.wiley.com/doi/full/10.1002/2015GL063089
14.5	124.32	MD3054	2021	Mg/Ca	Mg/Ca=0.57exp0.074T; Mg/Ca=0.34exp0.102T	Whitko 2002; Anand 2003	doi:MARSci.2002.01.020101.; https://agupubs.onlinelibrary.wiley.com/doi/full/10.1029/2002PA000846	27.6062	28.0283	27.4242	25.2185	25.0575	28.8463	24.0113	-2.80976	-2.20565		Chen et al., 2011; Xiong et al., 2022	DOI:10.3724/SP.J.1140.2011.03061	https://www.sciencedirect.com/science/article/pii/S0277379122002529
14.375	110.743	MD2901	1454	UK37	UK37=0.031T+0.092	Pelejero 1997	https://www.sciencedirect.com/science/article/pii/S0016703797002809	26.6925	27.5357	26.6063	23.5854	23.3356	27.7	22.7522	-3.95034	-3.02096		Li et al., 2009	https://link.springer.com/article/10.1007/s11434-009-0083-9
14.375	110.743	MD2901	1454	Mg/Ca	Mg/Ca=0.38exp0.09(T-0.61d-1.6)	Dekens 2002	https://agupubs.onlinelibrary.wiley.com/doi/full/10.1029/2001GC000200	27.6687	27.6013	27.9301	24.6165	24.5529	28.7654	23.8183	-2.98483	-3.31368		Wang et al., 2013	https://doi.org/10.1360/zd-2012-42-12-1901
14.03	82	SK218/1	3000	Mg/Ca	Mg/Ca=0.38exp0.09T	Dekens 2002	https://agupubs.onlinelibrary.wiley.com/doi/full/10.1029/2001GC000200	28.3008	28.1579	28.7222	26.7707	26.4041	29.31	25.5819	-1.38726	-1.95153		Naidu and Govil, 2010; Govil and Naidu, 2011	https://onlinelibrary.wiley.com/doi/10.1002/jqs.1392	https://www.sciencedirect.com/science/article/pii/S0277379111003180#cebib0010
12.6855	119.465	MD2142	1557	UK37	UK37=0.031T+0.092	Pelejero 1997	https://www.sciencedirect.com/science/article/pii/S0016703797002809	27.6831	28.6726	27.3372	25.2729	25.0081	28.8575	24.4402	-3.39965	-2.06424		Shiau et al., 2008	doi: 10.3319/TAO.2008.19.4.363(IMAGES)
12.46	96.04	RC12-344	2140	Mg/Ca	Mg/Ca=0.38exp0.09T	Dekens 2002	https://agupubs.onlinelibrary.wiley.com/doi/full/10.1029/2001GC000200	27.5428	27.9292	27.1693	25.8572	25.7017	28.8361	24.7985	-2.07199	-1.31209		Rashid et al., 2007	https://www.sciencedirect.com/science/article/pii/S0277379107001874
12.41	118.63	251PC	1913	Mg/Ca	Mg/Ca=(0.38-0.02D)exp0.09T	Huang 2008	https://agupubs.onlinelibrary.wiley.com/doi/10.1029/2007GC001660	28.1379	28.529	28.1416	24.8098	24.6323	29.1915	24.024	-3.71917	-3.33179		Zhou et al., 2021	https://www.sciencedirect.com/science/article/pii/S0277379120307071?via%3Dihub
12.01	70.87	SK237 GC09	3001	Mg/Ca	Mg/Ca=0.38exp0.09(T-0.61d-1.6)	Dekens 2002	https://agupubs.onlinelibrary.wiley.com/doi/full/10.1029/2001GC000200	27.3307	27.0674	27.2796	24.9443	24.6825	27.77	24.3367	-2.12311	-2.33533		Saraswat et al., 2019	https://www.sciencedirect.com/science/article/abs/pii/S092181811830691X?via%3Dihub
11.7077	94.4934	SK168	2064	Mg/Ca	Mg/Ca=0.38exp(0.09T)	Anand 2003	https://agupubs.onlinelibrary.wiley.com/doi/full/10.1029/2002PA000846	27.3683	26.9672	27.9084	26.0479	25.8361	28.7762	24.7226	-0.919288	-1.86053		Gebregiorgis et al., 2016	https://www.sciencedirect.com/science/article/pii/S0277379116300440?via%3Dihub
11.51	74.62	AAS62/1	800	Mg/Ca	Mg/Ca=0.48exp(0.085T)	Anand 2003	https://agupubs.onlinelibrary.wiley.com/doi/full/10.1029/2002PA000846	28.133	28.0042	28.3061			29.7385					Kessarkar et al., 2013	https://agupubs.onlinelibrary.wiley.com/doi/full/10.1002/palo.20040
11.5	74.53	MD77195	1426	UK37	UK37=0.023T+0.316	Sonzogni 1997	https://www.sciencedirect.com/science/article/pii/S0967064597000106		28.1			26						Sonzogni et al., 1998	https://www.sciencedirect.com/science/article/pii/S0277379197000991
10.98	75	SK237-GC04	1245	Mg/Ca	Mg/Ca=0.38exp0.09(T-0.61d-1.6)	Dekens 2002	https://agupubs.onlinelibrary.wiley.com/doi/full/10.1029/2001GC000200	28.4002	28.336	28.4017	25.7845	25.5523	29.2567	24.8331	-2.55147	-2.61718		Saraswat et al., 2013	https://www.sciencedirect.com/science/article/pii/S0012821X13002677?via%3Dihub
10.9	115.31	SO17957	2195	Mg/Ca	Mg/Ca=0.38exp(0.09T)	Anand 2003	https://agupubs.onlinelibrary.wiley.com/doi/full/10.1029/2002PA000846	26.5538	26.328	27.2313	26.0701		27.2313	26.0144	-0.257853	-1.16122		Xu et al., 2010	https://agupubs.onlinelibrary.wiley.com/doi/full/10.1029/2010PA001934
10.75	93.11	NGHP17	1356	Mg/Ca	Mg/Ca=0.38exp(0.09T)	Anand 2003	https://agupubs.onlinelibrary.wiley.com/doi/full/10.1029/2002PA000846	27.3274	27.16	27.2957	25.7362	25.872	28.3576	24.2814	-1.42386	-1.55955		Gebregiorgis et al., 2018	https://www.nature.com/articles/s41467-018-07076-2
10.5025	110.061	MD2393	1230	UK37	T=-0.957+54.293UK'37-52.894(UK'37)2+28.321(UK'37)3	Conte 2006	https://agupubs.onlinelibrary.wiley.com/doi/full/10.1029/2005GC001054	26.7814	27.58	26.8393	24.204	24.4791	27.8582	23.455	-3.37598	-2.63526		Colin et al., 2010	https://www.sciencedirect.com/science/article/pii/S0025322710000563
10.47	75.23	MD77-194	1222	UK37	UK37=0.023T+0.316	Sonzogni 1997	https://www.sciencedirect.com/science/article/pii/S0967064597000106	27.415	27.5624	27.2825	26.05	25.9114	27.7	25.6429	-1.51243	-1.23248		Sonzogni et al., 1998	https://www.sciencedirect.com/science/article/pii/S0277379197000991
10.2167	95.05	MD77-169	2360	UK37	UK37=0.023T+0.316	Sonzogni 1997	https://www.sciencedirect.com/science/article/pii/S0967064597000106		27.4			25.9						Sonzogni et al., 1998	https://www.sciencedirect.com/science/article/pii/S0277379197000991
9.85217	110.211	MD2392	1966	UK37	UK37=0.031T+0.092	Pelejero 1997	https://www.sciencedirect.com/science/article/pii/S0016703797002809	26.4909	27.1051	26.3815	24.8683	25.1364	27.6513	23.3946	-2.23687	-1.51326		Dong et al., 2020	https://agupubs.onlinelibrary.wiley.com/doi/abs/10.1029/2020GL088805
9.85217	110.211	MD2392	1966	UK37	UK37=0.031T+0.092	Pelejero 1997	https://www.sciencedirect.com/science/article/pii/S0016703797002809	27.4887	27.8754	27.5572	25.3361	25.2493	27.9589	24.4983	-2.53931	-2.22103		Xie et al., 2007	https://core.ac.uk/display/71713321
9.362	113.285	ODP1143	2272	Mg/Ca	Mg/Ca=0.38exp(0.09T)	Anand 2003	https://agupubs.onlinelibrary.wiley.com/doi/full/10.1029/2002PA000846	26.415		26.415	23.1728	23.1728	26.4286	22.7333		-3.24217		Xu et al., 2010	https://agupubs.onlinelibrary.wiley.com/doi/full/10.1029/2010PA001934
9.362	113.285	ODP1143	2272	UK37	UK'37=0.033T+0.044	Müller 1998	https://www.sciencedirect.com/science/article/pii/S0016703798000970	27.8849	28.0767	27.8374	26.4435	26.3994	28.0887	25.645	-1.6332	-1.39396		Li et al., 2011	https://www.sciencedirect.com/science/article/pii/S0012821X11002329?via%3Dihub
9.35	71.98	SK129/CR05	2300	Mg/Ca	Mg/Ca=0.37exp0.09(T-0.36d-2)	Dekens 2002	https://agupubs.onlinelibrary.wiley.com/doi/full/10.1029/2001GC000200	29.7729	29.7743	29.6424	27.897	28.4948	30.2573	26.9535	-1.87726	-1.74537	T.sacculifer	Mahesh et al., 2011	https://onlinelibrary.wiley.com/doi/10.1111/j.1755-6724.2011.00498.x
9.27	95.61	ADM-159	2512	Mg/Ca	Mg/Ca=0.38exp(0.09T)	Anand 2003	https://agupubs.onlinelibrary.wiley.com/doi/full/10.1029/2002PA000846	26.7956	26.5292	26.8933	24.6684	24.7078	27.446	24.1295	-1.86077	-2.22487		Liu et al., 2021	https://www.sciencedirect.com/science/article/pii/S0025322721001249?via%3Dihub
9.23333	109.383	18252-3	1273	UK37	UK'37=0.033T+0.044	Müller 1998	https://www.sciencedirect.com/science/article/pii/S0016703798000970	26.9403	27.683	27.0059			27.8713					Kienast et al., 2001	https://science.sciencemag.org/content/291/5511/2132.full
8.8255	111.442	MD2896	1657	UK37	UK37=0.031T+0.092	Pelejero 1997	https://www.sciencedirect.com/science/article/pii/S0016703797002809	27.4461	27.9289	27.7147	25.9139	26.3734	28.3985	24.2723	-2.015	-1.80079		Dong et al., 2015	https://doi.org/10.1016/j.yqres.2014.12.003
8.8255	111.442	MD2896	1657	Mg/Ca	Mg/Ca=(0.38-0.02D)exp0.09T	Huang 2008	https://agupubs.onlinelibrary.wiley.com/doi/10.1029/2007GC001660	28.7876	29.0762	29.0336	25.9115	25.9879	29.4583	25.2625	-3.16479	-3.12217		Tian et al., 2010	https://www.sciencedirect.com/science/article/pii/S0031018210002014
8.8255	111.442	MD2897	1658	UK37	UK37=0.031T+0.092	Pelejero 1997	https://www.sciencedirect.com/science/article/pii/S0016703797002809				23.3948			22.6283				Huang et al., 2012	https://www.sciencedirect.com/science/article/pii/S0921818112001154?via%3Dihub
8.78333	121.283	MD2141	3633	Mg/Ca	Mg/Ca=0.28exp(0.095T)	Rosenthal 2002	https://agupubs.onlinelibrary.wiley.com/doi/full/10.1029/2001PA000749	29.1575	29.135	29.0974	26.6551	26.2107	29.6919	25.9429	-2.47989	-2.44232		Rosenthal et al., 2003	https://agupubs.onlinelibrary.wiley.com/doi/full/10.1029/2002GL016612
8.72883	109.87	MD2151	1598	UK37	UK37=0.031T+0.092	Pelejero 1997	https://www.sciencedirect.com/science/article/pii/S0016703797002809	26.9615	27.4422	26.9848	25.2147	25.2012	27.8979	24.2091	-2.22743	-1.77003		Zhao et al., 2006	https://www.sciencedirect.com/science/article/pii/S0031018206001313
8.50667	112.332	17961-2	1968	UK37	UK37=0.031T+0.092	Pelejero 1997	https://www.sciencedirect.com/science/article/pii/S0016703797002809	27.4862	27.7272	27.5454	25.7119	25.7005	27.7636	25.1753	-2.01536	-1.83349		Pelejero et al., 1999	https://agupubs.onlinelibrary.wiley.com/doi/abs/10.1029/1998PA900015
8.02	139.64	3cBX	2829	Mg/Ca	Mg/Ca=0.455exp(0.077T)	Sagawa 2012	https://www.sciencedirect.com/science/article/pii/S0031018212003045?via%3Dihub	29.0355	28.7555	29.2359	26.0626	25.7827	29.895	25.5518	-2.69296	-3.17335		Sagawa et al., 2012	https://www.sciencedirect.com/science/article/pii/S0031018212003045?via%3Dihub
7.68	140	B10	2950.8	Mg/Ca	Mg/Ca=0.26exp0.097T	Hollstein 2017	https://agupubs.onlinelibrary.wiley.com/doi/full/10.1002/2017PA003122	28.8423	28.802	28.8927	26.6561	26.1418	29.0798	25.8182	-2.1459	-2.23662		Zhang et al., 2021	https://doi.org/10.13745/j.esf.sf.2022.1.5
7.44	97	ADM-C1	850	Mg/Ca	Mg/Ca=0.38exp0.09T	Dekens 2002	https://agupubs.onlinelibrary.wiley.com/doi/full/10.1029/2001GC000200	28.3119	28.3585	28.3724			28.6468					Yang et al., 2021	https://www.sciencedirect.com/science/article/pii/S0277379121003097?via%3Dihub
7.23	77.95	SSD004 GC03	1540	Mg/Ca	Mg/Ca=0.38exp(0.09T)	Anand 2003	https://agupubs.onlinelibrary.wiley.com/doi/full/10.1029/2002PA000846			27.8331	25.87	25.9016	28.4971	25.0017		-1.96313		Singh et al., 2021	https://www.sciencedirect.com/science/article/pii/S0921818121003180?via%3Dihub#s0050
7.0375	111.552	MD2894	1982	Mg/Ca	Mg/Ca=(0.38-0.02D)exp0.09T	Huang 2008	https://agupubs.onlinelibrary.wiley.com/doi/10.1029/2007GC001660	28.5383	28.8962	28.6973	25.3677		29.0872	25.0355	-3.52846	-3.32955		An et al., 2009	doi: 10.1007/s11434-009-0290-4
6.73	122.93	MD2388	3302	UK37	UK'37=0.033T+0.044	Müller 1998	https://www.sciencedirect.com/science/article/pii/S0016703798000970	30.9434		30.9434			30.9434					Chen et al., 2003	https://hdl.handle.net/11296/je67cy
6.63533	113.409	MD2390	1545	UK37	UK37=0.014T+0.573	Pelejero 1997	https://www.sciencedirect.com/science/article/pii/S0016703797002809	26.6514	27.3194	26.732	23.0952	23	27.8613	22.5252	-4.22418	-3.63678		Steinke et al., 2010	https://agupubs.onlinelibrary.wiley.com/doi/10.1029/2009PA001850
6.63533	113.409	MD2390	1545	Mg/Ca	Mg/Ca=0.38exp(0.089T)	Hastings 2001	https://ui.adsabs.harvard.edu/abs/2001AGUFMPP12B..10H/abstract	28.1076	28.2004	28.3027	24.9318	25.1914	28.8775	24.49	-3.26858	-3.37095		Steinke et al., 2005	https://agupubs.onlinelibrary.wiley.com/doi/full/10.1029/2005GC000926
6.51667	126.5	MD3067	1574	Mg/Ca	Mg/Ca=0.38exp(0.09T)	Anand 2003	https://agupubs.onlinelibrary.wiley.com/doi/full/10.1029/2002PA000846	28.2137	27.579	28.4325	25.5585	25.5353	29.183	24.1108	-2.0205	-2.87402		Bolliet et al., 2011	https://agupubs.onlinelibrary.wiley.com/doi/full/10.1029/2010PA001966
6.48333	125.833	MD3075	1878	UK37	UK37=0.023T+0.316	Sonzogni 1997	https://www.sciencedirect.com/science/article/pii/S0967064597000106	28.3711	28.7214	28.3618	26.2608	26.1652	28.87	25.6537	-2.46066	-2.10101		Fraser et al., 2014	https://agupubs.onlinelibrary.wiley.com/doi/full/10.1002/2013PA002599
6.48	75.97	SK129/CR04	2000	Mg/Ca	Mg/Ca=0.37exp0.09(T-0.36d-2)	Dekens 2002	https://agupubs.onlinelibrary.wiley.com/doi/full/10.1029/2001GC000200	28.6119	28.5838	28.589	27.7138	27.4882	29.0106	27.072	-0.869992	-0.87522	T.sacculifer	Mahesh et al., 2014	https://www.sciencedirect.com/science/article/pii/S0031018213002575
6.39283	110.154	CG2	1239	Mg/Ca	Mg/Ca=0.38exp(0.089T)	Hastings 2001	https://ui.adsabs.harvard.edu/abs/2001AGUFMPP12B..10H/abstract	28.264	28.2774	28.4867	24.1189	24.0751	29.1097	23.4948	-4.15854	-4.36785		Hao et al., 2014	doi: 10.3724/SP.J.1140.2014.04083
6.37	111.82	SO18267	1855	Mg/Ca	Mg/Ca=0.38exp(0.09T)	Anand 2003	https://agupubs.onlinelibrary.wiley.com/doi/full/10.1029/2002PA000846	26.9854	26.914	27.0211	25.1662	25.1662	27.0608	25.1662	-1.74783	-1.85486		Xu et al., 2010	https://agupubs.onlinelibrary.wiley.com/doi/full/10.1029/2010PA001934
6.3	125.83	MD2181	2114	Mg/Ca	Mg/Ca=0.4717exp(0.0825T)	Nurnberg 1996	https://www.sciencedirect.com/science/article/pii/0016703795004467	29.4517	29.1793	29.4664	26.5311	26.0359	30.2481	25.4563	-2.64817	-2.93524		Stott et al., 2002	https://science.sciencemag.org/content/297/5579/222.full
6.15833	112.213	17964-3	1556	UK37	UK37=0.031T+0.092	Pelejero 1997	https://www.sciencedirect.com/science/article/pii/S0016703797002809	27.558	27.6503	27.4792			27.7932					Pelejero et al., 1999	https://agupubs.onlinelibrary.wiley.com/doi/abs/10.1029/1998PA900015
5.65	110.65	18287-3	598	UK37	UK37=0.031T+0.092	Pelejero 1997	https://www.sciencedirect.com/science/article/pii/S0016703797002809	27.7427	28.1745	27.884			28.2197					Kienast et al., 2001	https://science.sciencemag.org/content/291/5511/2132.full
5.65	110.65	18287-3	598	Mg/Ca	Mg/Ca=0.30exp(0.089T)	Lea 2000	https://science.sciencemag.org/content/289/5485/1719.full	29.4952	29.7178	29.701			30.3047					Whitko et al., 2002	https://www.sciencedirect.com/science/article/pii/S0277379104002173
5.55	172.35	ODP871	1255	Mg/Ca	SST=ln((Mg/Ca+0.259d+0.537)/0.38)/0.09	Dyez 2013	https://doi.org/10.1130/G33425.1	28.22	28.5	28.6	27.5	27.5	28.5987	27.4079	-1	-1.1		Dyez et al., 2013	https://doi.org/10.1130/G33425.1
5.18	90.08	SK157-14	3306	Mg/Ca	Mg/Ca=0.39exp0.09T	Dekens 2002	https://agupubs.onlinelibrary.wiley.com/doi/full/10.1029/2001GC000200	26.649	26.8019	26.5802	25.2036	25.0311	27.0329	24.5951	-1.59832	-1.37669		Raza et al., 2017	https://www.sciencedirect.com/science/article/pii/S0031018217303772?via%3Dihub
5.07	73.88	MD90-963	2446	UK37	UK'37=0.034T+0.039	Prahl 1988	https://www.sciencedirect.com/science/article/abs/pii/0016703788901329			28.6864	27.0702	26.7967	28.6864	26.2477		-1.61622		Rostek et al., 1997; Budziak, 2000	https://www.sciencedirect.com/science/article/pii/S0967064597000088	https://media.suub.uni-bremen.de/handle/elib/3834
5.07	73.88	MD90-963	2446	Mg/Ca	Mg/Ca=(0.28wt+0.11)exp(0.095T)	Rosenthal 2002	https://agupubs.onlinelibrary.wiley.com/doi/full/10.1029/2001PA000749			28.8074	26.0323		28.8074	25.7422		-2.77513		Tachikawa et al., 2008; Bassinot et al., 1994	https://agupubs.onlinelibrary.wiley.com/doi/full/10.1029/2007GC001904	https://www.sciencedirect.com/science/article/abs/pii/0012821X94902445
5.07	73.88	MD90-963	2446	UK37	UK37=0.023T+0.316	Sonzogni 1997	https://www.sciencedirect.com/science/article/pii/S0967064597000106		29.2			25.5						Sonzogni et al., 1998	https://www.sciencedirect.com/science/article/pii/S0277379197000991
4.85	73.28	U1467C	487	Mg/Ca	Mg/Ca=0.38exp0.09T	Dekens 2002	https://agupubs.onlinelibrary.wiley.com/doi/full/10.1029/2001GC000200	27.5605	27.4962	27.5845	26.0046	25.9809	28.0588	25.6511	-1.49165	-1.5799		Tang et al., 2021; Stainbank et al., 2019; 2020; 2021	https://agupubs.onlinelibrary.wiley.com/doi/full/10.1029/2020PA004105	https://www.sciencedirect.com/science/article/pii/S1871174X20300767#tbl0001
3.81	112.727	D45	63	Mg/Ca	Mg/Ca=0.1197exp(0.1391T)	Woodson 2017	https://www.sciencedirect.com/science/article/pii/S027737911630484X?via%3Dihub	27.74	27.93	26.66			30.08					Woodson et al., 2017	https://www.sciencedirect.com/science/article/pii/S027737911630484X?via%3Dihub
3.62	118.7	MD2178	1984	Mg/Ca	Mg/Ca=0.38exp(0.09T)	Anand 2003	https://agupubs.onlinelibrary.wiley.com/doi/full/10.1029/2002PA000846	28.1659	28.2995	28.2144	25.3525	25.2664	28.782	24.2697	-2.94692	-2.86186		Fan et al., 2013	https://www.sciencedirect.com/science/article/pii/S0921818113001884?via%3Dihub
3.533	141.867	5cBX	2282	UK37	UK'37=0.034T+0.039	Prahl 1988	https://www.sciencedirect.com/science/article/abs/pii/0016703788901329	27.72	27.72	27.72	27.47				-0.25	-0.25		Ohkouchi et al., 1994	https://agupubs.onlinelibrary.wiley.com/doi/abs/10.1029/94GL01991
3.51667	96.3167	119KL	808	Mg/Ca	Mg/Ca=0.38exp(0.09T)	Anand 2003	https://agupubs.onlinelibrary.wiley.com/doi/full/10.1029/2002PA000846	29.2503	29.4198	29.1713	26.7377	26.6109	30.069	26.12	-2.68217	-2.43364		Mohtadi et al., 2014	https://www.nature.com/articles/nature13196
2.72404	97.0109	BS24	1015	Mg/Ca	Mg/Ca=0.38exp(0.09T)	Anand 2003	https://agupubs.onlinelibrary.wiley.com/doi/full/10.1029/2002PA000846	28.145	28.0686	28.2878			28.6248					Li et al., 2018	https://www.sciencedirect.com/science/article/pii/S1040618218302799?via%3Dihub
2.67	78	SK157-4	3500	Mg/Ca	Mg/Ca=0.38exp0.09(T-0.61d-1.6)	Dekens 2002	https://agupubs.onlinelibrary.wiley.com/doi/full/10.1029/2001GC000200	28.4712		28.4168	27.3404	27.2629	28.7184	26.8217		-1.07642		Saraswat et al., 2005	https://agupubs.onlinelibrary.wiley.com/doi/full/10.1029/2005GL024093
2.04	141.75	U1488	2604	Mg/Ca	Mg/Ca=exp(0.060T+0.033S-0.83(pH-8)-1.07)	Gray 2018	https://www.sciencedirect.com/science/article/pii/S0012821X17306623?via%3Dihub	27.075	27.2	28.3	26.5	26.5	28.3	23	-0.7	-1.8	T.sacculifer	Meinicke et al., 2021	https://agupubs.onlinelibrary.wiley.com/doi/10.1029/2020PA004115
2.03333	141.767	MD2140	2547	Mg/Ca	Mg/Ca=0.30exp(0.095T)	Rosenthal 2002	https://agupubs.onlinelibrary.wiley.com/doi/full/10.1029/2001PA000749	28.9583		29.1875	26.4385	26.45	29.7	25.6		-2.74904		de Garidel-Thoron et al., 2005	https://www.nature.com/articles/nature03189
1.75	159.45	RC17-177	2600	Mg/Ca	Mg/Ca=0.30exp(0.089T)	Lea 2000	https://science.sciencemag.org/content/289/5485/1719.full	29.764	30.12	29.438	27.538	27.3562	30.4391	27.0429	-2.58197	-1.89998		Villiers et al., 2003	https://agupubs.onlinelibrary.wiley.com/doi/full/10.1029/2002PA000802
1.403	119.078	MD2177	968	Mg/Ca	Mg/Ca=0.328exp(0.09T)	Anand 2003	https://agupubs.onlinelibrary.wiley.com/doi/full/10.1029/2002PA000846	30.0861	29.5559	30.3386	28.5049	28.589	31.5054	27.8825	-1.051	-1.83375		Lis et al., 2019	https://scholarcommons.sc.edu/etd/5427
1.40183	119.08	SO18522	975	Mg/Ca	Mg/Ca=0.38exp(0.09T)	Anand 2003	https://agupubs.onlinelibrary.wiley.com/doi/full/10.1029/2002PA000846	27.9698	28.1329	27.9191	25.5619	25.6543	28.3872	24.985	-2.57102	-2.35718		Schroder et al., 2018	https://agupubs.onlinelibrary.wiley.com/doi/full/10.1029/2018PA003323
1.25	146.14	MD2138	1960	UK37	UK37=0.023T+0.316	Sonzogni 1997	https://www.sciencedirect.com/science/article/pii/S0967064597000106	29.123	29.4252	29.2901	28.0456	28.0675	29.7	27.5987	-1.37962	-1.24453		de Garidel-Thoron et al., 2007	https://agupubs.onlinelibrary.wiley.com/doi/full/10.1029/2006PA001269
1.25	146.14	MD2138	1960	Mg/Ca	Mg/Ca=0.30exp(0.095T)	Rosenthal 2002	https://agupubs.onlinelibrary.wiley.com/doi/full/10.1029/2001PA000749	29.4526	29.1645	29.6678	26.079	25.9282	29.8042	25.1211	-3.08543	-3.58881		de Garidel-Thoron et al., 2007	https://agupubs.onlinelibrary.wiley.com/doi/full/10.1029/2006PA001269
1.13	129.793	MD2386	2816	Mg/Ca	Mg/Ca=0.31exp0.097T	Hollstein 2017	https://agupubs.onlinelibrary.wiley.com/doi/full/10.1002/2017PA003122	27.362	27.481	27.2844	25.8211	25.5585	28	24.9	-1.65981	-1.46322		Jian et al., 2020	https://www.pnas.org/content/117/13/7044
0.318333	159.362	ODP806	2520	Mg/Ca	Mg/Ca=0.30exp(0.089T)	Lea 2000	https://science.sciencemag.org/content/289/5485/1719.full	28.8541	28.6177	28.8386	26.2968	26.1945	29.1528	25.907	-2.32091	-2.54186		Lea et al., 2000	https://science.sciencemag.org/content/289/5485/1719.full
0.00583333	159.367	38GGC	2456	Mg/Ca	Mg/Ca=0.37exp(0.084T+0.0034ΔCO32-)	Fehrenbacher 2006	https://agupubs.onlinelibrary.wiley.com/doi/full/10.1029/2005GC001156	28.5022	28.4496	28.5073	27.0033	26.9364	28.5746	26.0052	-1.4463	-1.50395		Fehrenbacher et al., 2011	https://agupubs.onlinelibrary.wiley.com/doi/full/10.1029/2010PA002035
-0.0288333	159.244	KX22-4	2362	Mg/Ca	Mg/Ca=0.31exp0.097T	Hollstein 2017	https://agupubs.onlinelibrary.wiley.com/doi/full/10.1002/2017PA003122	29.4967	29.4564	29.6439	27.4172	27.4402	29.8942	27.0835	-2.03921	-2.22669		Zhang et al., 2017	https://link.springer.com/article/10.1007%2Fs00343-017-6082-9
-0.0745	161.003	48GGC	3400	Mg/Ca	Mg/Ca=0.37exp(0.084T+0.0034ΔCO32-)	Fehrenbacher 2006	https://agupubs.onlinelibrary.wiley.com/doi/full/10.1029/2005GC001156	28.0566		28.0812	25.9679	25.9017	28.0812	25.603		-2.11334		Fehrenbacher et al., 2011	https://agupubs.onlinelibrary.wiley.com/doi/full/10.1029/2010PA002035
-0.1	139.58	KR05-15	3226	Mg/Ca	Mg/Ca=0.455exp(0.077T)	Sagawa 2012	https://www.sciencedirect.com/science/article/pii/S0031018212003045?via%3Dihub	29.2237		29.1519	26.8483	26.9949	29.6045	26.4181		-2.30366		Kubota et al., 2019	https://www.nature.com/articles/s41598-019-49739-0
-0.4885	157.837	34GGC	2022	Mg/Ca	Mg/Ca=0.37exp(0.084T+0.0034ΔCO32-)	Fehrenbacher 2006	https://agupubs.onlinelibrary.wiley.com/doi/full/10.1029/2005GC001156	28.5341	28.5789	28.5098	26.8452	26.4953	28.9496	26.0109	-1.73377	-1.66468		Fehrenbacher et al., 2011	https://agupubs.onlinelibrary.wiley.com/doi/full/10.1029/2010PA002035
-0.52	128.72	MD3340	1094	Mg/Ca	Mg/Ca=0.275exp0.099T	Dang 2015	https://agupubs.onlinelibrary.wiley.com/doi/full/10.1002/2014GC005550	28.4681	28.6752	28.49	25.8617	25.9121	29.4	25.2634	-2.81356	-2.62834		Dang et al., 2015	https://agupubs.onlinelibrary.wiley.com/doi/full/10.1002/2014GC005550
-0.572167	118.114	SO18519	1658	Mg/Ca	Mg/Ca=0.38exp(0.09T)	Anand 2003	https://agupubs.onlinelibrary.wiley.com/doi/full/10.1029/2002PA000846	27.873	27.951	28.1408	25.049	24.983	28.4958	24.6237	-2.902	-3.09174		Schroder et al., 2018	https://agupubs.onlinelibrary.wiley.com/doi/full/10.1029/2018PA003323
-0.783333	99.9	39KL	517	Mg/Ca	Mg/Ca=0.38exp(0.09T)	Anand 2003	https://agupubs.onlinelibrary.wiley.com/doi/full/10.1029/2002PA000846	29.1784	29.4835	29.3339	26.2733	25.981	29.7841	25.3832	-3.21017	-3.06053		Mohtadi et al., 2014	https://www.nature.com/articles/nature13196
-1.01	89.367	MD81-349	2505	Mg/Ca	Mg/Ca=0.4717exp(0.0825T)	Nurnberg 1996	https://www.sciencedirect.com/science/article/pii/0016703795004467	27.5313	27.5652	27.4974	24.8538	25.1724	28.11	24.2702	-2.71133	-2.64358		Chen et al., 2005	http://www.cnki.com.cn/Article/CJFDTotal-HYDZ200502025.htm
-1.4168	157.982	KX21-2	1897	Mg/Ca	T=0.5(ln(Mg/Ca/0.3)/0.09+ln(Mg/Ca/(0.38-0.02D))/0.09)	Huang 2008	https://agupubs.onlinelibrary.wiley.com/doi/10.1029/2007GC001660	28.4677	28.419	28.4789	26.2956	26.2829	28.8754	25.6778	-2.12338	-2.18326		Dang et al., 2020	https://advances.sciencemag.org/content/6/42/eabc0402.full
-1.4945	100.128	10029-4	964	Mg/Ca	Mg/Ca=0.39exp(0.09T)	Anand 2003	https://agupubs.onlinelibrary.wiley.com/doi/full/10.1029/2002PA000846	28.1283	28.441	28.1631	25.7599	25.7592	28.7478	24.7922	-2.68109	-2.40324		Mohtadi et al., 2010	https://www.sciencedirect.com/science/article/pii/S0012821X10000580
-1.53663	117.563	SO18517	698	UK37	UK'37=0.033T+0.044	Müller 1998	https://www.sciencedirect.com/science/article/pii/S0016703798000970	28.41	28.41	28.41								Hendrizan et al., 2018	https://agupubs.onlinelibrary.wiley.com/doi/full/10.1002/2016PA003030
-1.53663	117.563	SO18517	698	Mg/Ca	Mg/Ca=0.38exp(0.09T)	Anand 2003	https://agupubs.onlinelibrary.wiley.com/doi/full/10.1029/2002PA000846	28.1445	28.0307	28.522			28.7299					Hendrizan et al., 2018	https://agupubs.onlinelibrary.wiley.com/doi/full/10.1002/2016PA003030
-2	157	RC10-140	1600	Mg/Ca	Mg/Ca=0.30exp(0.089T)	Lea 2000	https://science.sciencemag.org/content/289/5485/1719.full			31.15	28.71	28.71				-2.44		Villiers et al., 2003	https://agupubs.onlinelibrary.wiley.com/doi/full/10.1029/2002PA000802
-2.19	150.86	GeoB17426	1368	Mg/Ca	Mg/Ca=0.31exp0.097T	Hollstein 2017	https://agupubs.onlinelibrary.wiley.com/doi/full/10.1002/2017PA003122	28.8343	28.9573	28.8305	26.4933	26.3083	29.1004	25.98	-2.46401	-2.33723		Hollstein et al., 2020	https://agupubs.onlinelibrary.wiley.com/doi/10.1029/2019PA003832
-2.209	156.965	6GGC	1625	Mg/Ca	Mg/Ca=0.37exp(0.084T+0.0034ΔCO32-)	Fehrenbacher 2006	https://agupubs.onlinelibrary.wiley.com/doi/full/10.1029/2005GC001156	29.0371	29.237	29.0196	27.296	27.1103	29.237	26.8525	-1.94095	-1.72353		Fehrenbacher et al., 2011	https://agupubs.onlinelibrary.wiley.com/doi/full/10.1029/2010PA002035
-2.225	156.998	ERDC-92	1598	Mg/Ca	Mg/Ca=0.38exp0.09T	Dekens 2002	https://agupubs.onlinelibrary.wiley.com/doi/full/10.1029/2001GC000200	28.2505	28.3991	28.1078	26.8367	26.6	28.6143	26.5	-1.56236	-1.27108		Palmer et al., 2003	https://science.sciencemag.org/content/300/5618/480.full
-2.37233	144.601	U1486	1332	Mg/Ca	Mg/Ca=0.24exp0.097T	Hollstein 2017	https://agupubs.onlinelibrary.wiley.com/doi/full/10.1002/2017PA003122	28.2541	28.1691	28.4035	26.3152	26.2358	28.9438	25.4405	-1.85387	-2.08829	T.sacculifer	Liu et al., 2020	DOI: 10.11928/j.issn.1001-7410.2020.03.05
-2.4078	122.622	TGS-931	1912	Mg/Ca	Mg/Ca=0.38exp(0.09T)	Anand 2003	https://agupubs.onlinelibrary.wiley.com/doi/full/10.1029/2002PA000846	27.2359		27.0091	25.3989	25.1951	27.3864	25.1951		-1.61015		Schroder et al., 2018	https://agupubs.onlinelibrary.wiley.com/doi/full/10.1029/2018PA003323
-2.81467	144.5	MD2920/GeoB17419	1883	Mg/Ca	Mg/Ca=0.31exp0.097T	Hollstein 2017	https://agupubs.onlinelibrary.wiley.com/doi/full/10.1002/2017PA003122	28.5928	28.6088	28.5938	25.4922	25.4589	28.9461	24.7575	-3.11656	-3.10157		Tachikawa et al., 2014; Hollstein et al., 2018	https://www.sciencedirect.com/science/article/abs/pii/S027737911300499X?via%3Dihub	https://www.sciencedirect.com/science/article/pii/S027737911830670X?via%3Dihub
-3.1	142.79	U1485	1145	Mg/Ca	Mg/Ca=0.38exp(0.09T)	Anand 2003	https://agupubs.onlinelibrary.wiley.com/doi/full/10.1029/2002PA000846	29.59	29.7	29.78	27.05	27.14	30.05	26.77	-2.65	-2.73		Bova et al., 2021	https://www.nature.com/articles/s41586-020-03155-x
-3.56667	119.383	70GGC	482	Mg/Ca	Mg/Ca=0.38exp(0.09T)	Anand 2003	https://agupubs.onlinelibrary.wiley.com/doi/full/10.1029/2002PA000846	28.3117	28.34	28.485			28.71					Linsley et al., 2010	https://www.nature.com/articles/ngeo920
-3.6145	118.167	SO18526	1524	Mg/Ca	Mg/Ca=0.38exp(0.09T)	Anand 2003	https://agupubs.onlinelibrary.wiley.com/doi/full/10.1029/2002PA000846	27.9675	28.2004	27.9827	25.2083	25.177	28.645	24.2635	-2.99218	-2.77448		Schroder et al., 2018	https://agupubs.onlinelibrary.wiley.com/doi/full/10.1029/2018PA003323
-3.62985	119.36	SO18515	688	Mg/Ca	Mg/Ca=0.395exp(0.09T)	Anand 2003	https://agupubs.onlinelibrary.wiley.com/doi/full/10.1029/2002PA000846	28.0425	27.7561	28.1693	24.7972	24.5486	28.91	24.2014	-2.95894	-3.37208		Schroder et al., 2016	https://www.sciencedirect.com/science/article/pii/S0277379116304814?via%3Dihub
-3.93333	156	WP7	1800	Mg/Ca	Mg/Ca=exp(0.08S+0.08T-2.8)	Kisakurek 2008	https://www.sciencedirect.com/science/article/pii/S0012821X08004007	29.4017	29.1036	29.5688	26.1848	26.1214	29.9519	25.7243	-2.91878	-3.38394		Lu et al., 2010	doi: 10.3724/SP.J.1140.2010.04031
-4.4939	145.67	RR1313-23PC	712	Mg/Ca	Mg/Ca=0.38exp(0.09T)	Anand 2003	https://agupubs.onlinelibrary.wiley.com/doi/full/10.1029/2002PA000846	29.7637	29.8002	29.8259			30.9484					Moffa-Sanchez et al., 2019	https://agupubs.onlinelibrary.wiley.com/doi/abs/10.1029/2018PA003455
-4.68883	117.903	MD2162	1855	Mg/Ca	Mg/Ca=0.38exp(0.089T)	Hastings 2001	https://ui.adsabs.harvard.edu/abs/2001AGUFMPP12B..10H/abstract	28.9001	29.0067	29.0036	25.8197	25.7378	29.4918	25.2005	-3.18699	-3.18395		Visser et al., 2003	https://www.nature.com/articles/nature01297
-5.003	133.445	MD2176	2382	Mg/Ca	Mg/Ca=0.4717exp(0.0825T)	Nurnberg 1996	https://www.sciencedirect.com/science/article/pii/0016703795004467	29.0627	28.972	29.2946	26.4422	26.6754	29.9971	25.9762	-2.52983	-2.85245		Stott et al., 2007	https://science.sciencemag.org/content/318/5849/435.full
-5.201	117.487	MD2160	1185	Mg/Ca	Mg/Ca=0.328exp(0.09T)	Anand 2003	https://agupubs.onlinelibrary.wiley.com/doi/full/10.1029/2002PA000846	30.2059	29.949	30.8014	28.7229	28.784	33.3415	27.2296	-1.2261	-2.07844		Lis et al., 2019	https://scholarcommons.sc.edu/etd/5427
-5.21	117.48	MD2161	1185	Mg/Ca	Mg/Ca=0.38exp0.09T	Dekens 2002	https://agupubs.onlinelibrary.wiley.com/doi/full/10.1029/2001GC000200	28.8032	28.7673	29.1064	25.6992	25.5044	29.3374	25.2286	-3.06806	-3.40722		Fan et al., 2013	https://www.sciencedirect.com/science/article/pii/S0921818113001884?via%3Dihub
-5.76	126.9	MD2380	3232	UK37	UK'37=0.033T+0.044	Müller 1998	https://www.sciencedirect.com/science/article/pii/S0016703798000970	31.1969		31.1969	29.4898	29.4821	31.1969	29.4021		-1.70711		Chen et al., 2003	https://hdl.handle.net/11296/je67cy
-5.9375	103.246	GB10038-4	1891	Mg/Ca	Mg/Ca=0.39exp(0.09T)	Anand 2003	https://agupubs.onlinelibrary.wiley.com/doi/full/10.1029/2002PA000846	26.2812	26.6982	25.9686	24.6902	24.65	27.845	23.9952	-2.00803	-1.27845		Mohtadi et al., 2010	https://www.sciencedirect.com/science/article/pii/S0277379109004193
-5.9375	103.246	GB10038-4	1891	UK37	T=-0.957+54.293UK'37-52.894(UK'37)2+28.321(UK'37)3	Conte 2006	https://agupubs.onlinelibrary.wiley.com/doi/full/10.1029/2005GC001054	27.0632	27.6145	26.9163	26.3787	26.5556	28	25.1	-1.2358	-0.537586		Mohtadi et al., 2010	https://www.sciencedirect.com/science/article/pii/S0277379109004193
-6.328	103.879	MD98-2152	1796	UK37	UK'37=0.034T+0.039	Prahl 1988	https://www.sciencedirect.com/science/article/abs/pii/0016703788901329	28.553	28.9924	28.3527	26.6102	26.289	29.2936	25.3636	-2.38222	-1.74254		Windler et al., 2019	https://www.sciencedirect.com/science/article/abs/pii/S0012821X19301931?via%3Dihub
-6.54333	103.833	SO139-74	1690	UK37	T=-0.957+54.293UK'37-52.894(UK'37)2+28.321(UK'37)3	Conte 2006	https://agupubs.onlinelibrary.wiley.com/doi/full/10.1029/2005GC001054	27.2942	28.1827	27.1322	26.3666	26.5816	28.3447	25.3083	-1.81614	-0.765643		Luckge et al., 2009	https://agupubs.onlinelibrary.wiley.com/doi/10.1029/2008PA001627
-6.54333	103.833	SO139-74	1690	Mg/Ca	Mg/Ca=0.38exp(0.09T)	Anand 2003	https://agupubs.onlinelibrary.wiley.com/doi/full/10.1029/2002PA000846	27.594	28.128	27.705	24.5903	24.5792	28.4063	24.0983	-3.53777	-3.11476		Wang et al., 2018	https://www.sciencedirect.com/science/article/pii/S0277379118300246?via%3Dihub
-6.87333	119.583	SO18540	1189	Mg/Ca	Mg/Ca=0.38exp(0.09T)	Anand 2003	https://agupubs.onlinelibrary.wiley.com/doi/full/10.1029/2002PA000846	27.2735	27.2375	27.2822	24.682	24.7384	27.6957	23.9103	-2.55553	-2.60028		Schroder et al., 2018	https://agupubs.onlinelibrary.wiley.com/doi/full/10.1029/2018PA003323
-7.1	159	VM28-234	2719	Mg/Ca	Mg/Ca=0.33exp0.09(T+0.042ΔCO32-)	Dekens 2002	https://agupubs.onlinelibrary.wiley.com/doi/full/10.1029/2001GC000200	29.14	29.3	29.41	25.71	26			-3.59	-3.7		Monteagudo et al., 2021	https://agupubs.onlinelibrary.wiley.com/doi/10.1029/2020GL088592
-7.1135	104.643	10042-1	2457	Mg/Ca	Mg/Ca=0.38exp(0.09T)	Anand 2003	https://agupubs.onlinelibrary.wiley.com/doi/full/10.1029/2002PA000846	26.2627	27.3467	26.432	24.4722	24.4192	27.7946	23.3846	-2.87449	-1.95979		Setiawan et al., 2015	https://agupubs.onlinelibrary.wiley.com/doi/full/10.1002/2015PA002802
-7.3095	105.059	10043-3	2171	Mg/Ca	Mg/Ca=0.38exp(0.09T)	Anand 2003	https://agupubs.onlinelibrary.wiley.com/doi/full/10.1029/2002PA000846	26.9385	27.0641	26.8386	24.845	24.9358	27.6509	24.1577	-2.21905	-1.99362		Setiawan et al., 2015	https://agupubs.onlinelibrary.wiley.com/doi/full/10.1002/2015PA002802
-7.3095	105.059	10043-3	2171	UK37	T=-0.957+54.293UK'37-52.894(UK'37)2+28.321(UK'37)3	Conte 2006	https://agupubs.onlinelibrary.wiley.com/doi/full/10.1029/2005GC001054	26.7871	27.1945	27.1186	25.3296	25.5257	28.0637	23.6646	-1.86484	-1.78893		Li et al., 2016	https://www.sciencedirect.com/science/article/pii/S1040618216308722?via%3Dihub
-7.4	115.2	13GGC	594	Mg/Ca	Mg/Ca=0.38exp(0.09T)	Anand 2003	https://agupubs.onlinelibrary.wiley.com/doi/full/10.1029/2002PA000846	27.796	27.492	28.0217			29.1					Linsley et al., 2010	https://www.nature.com/articles/ngeo920
-8.5	128.17	SO18459	1744	Mg/Ca	Mg/Ca=0.38exp(0.09T)	Anand 2003	https://agupubs.onlinelibrary.wiley.com/doi/full/10.1029/2002PA000846	27.67	27.6101	27.2887	24.5428	24.5428			-3.06727	-2.7459		Xu et al., 2010	https://agupubs.onlinelibrary.wiley.com/doi/full/10.1029/2010PA001934
-8.51667	128.15	MD2172	1768	Mg/Ca	Mg/Ca=0.38exp(0.09T)	Anand 2003	https://agupubs.onlinelibrary.wiley.com/doi/full/10.1029/2002PA000846	28.344	28.6193	28.2773	24.9255	25.0086	29.5186	24.1728	-3.69381	-3.3518		Pang et al., 2015	doi: 10.3724/SP.J.1140.2015.02117
-8.68	112.87	GB10053	1375	Mg/Ca	Mg/Ca=0.38exp(0.09T)	Anand 2003	https://agupubs.onlinelibrary.wiley.com/doi/full/10.1029/2002PA000846	28.1076	27.4742	28.4603	25.6991	25.3602	28.7102	25.2288	-1.77513	-2.76124		Mohtadi et al., 2017	https://doi.org/10.1038/s41467-017-00855-3
-8.78977	128.641	SO18460	1875	Mg/Ca	Mg/Ca=0.38exp(0.09T)	Anand 2003	https://agupubs.onlinelibrary.wiley.com/doi/full/10.1029/2002PA000846	27.6616	27.8592	27.5508	24.4336	24.1445	28.3682	23.8494	-3.42565	-3.11728		Holbourn et al., 2011	http://dx.doi.org/10.1144/SP355.14
-9.09	129.24	SO18462	1421	Mg/Ca	Mg/Ca=0.38exp(0.09T)	Anand 2003	https://agupubs.onlinelibrary.wiley.com/doi/full/10.1029/2002PA000846	27.7122	27.3637	28.0607	25.2549	24.9225	28.0607	24.3787	-2.10881	-2.80584		Xu et al., 2010	https://agupubs.onlinelibrary.wiley.com/doi/full/10.1029/2010PA001934
-9.35	151.467	MD2925	1661	Mg/Ca	Mg/Ca=0.38exp(0.09T)	Anand 2003	https://agupubs.onlinelibrary.wiley.com/doi/full/10.1029/2002PA000846	27.7692	27.9931	27.8382	24.8033	24.9388	28.6721	23.8487	-3.18986	-3.03489		Liu et al., 2015	https://www.nature.com/articles/ncomms10018
-9.36645	129.983	SO18471	485	Mg/Ca	Mg/Ca=0.38exp(0.09T)	Anand 2003	https://agupubs.onlinelibrary.wiley.com/doi/full/10.1029/2002PA000846	27.3028	28.0796	27.4572	25.2461	25.3652	28.0796	24.7015	-2.83345	-2.2111		Cappelli et al., 2016	https://www.sciencedirect.com/science/article/pii/S0031018216304667?via%3Dihub
-9.6	120.917	GB10069-3	1250	Mg/Ca	Mg/Ca=0.30exp(0.089T)	Lea 2000	https://science.sciencemag.org/content/289/5485/1719.full	27.6898	27.4366	27.7903	25.6597	25.4526	28.5032	25.1182	-1.77683	-2.13055		Gibbons et al., 2014	https://www.sciencedirect.com/science/article/pii/S0012821X13006663?via%3Dihub
-9.64933	118.338	MD2165	2100	Mg/Ca	Mg/Ca=0.38exp0.09T	Dekens 2002	https://agupubs.onlinelibrary.wiley.com/doi/full/10.1029/2001GC000200	26.7772	26.8153	26.6778	23.9355	23.565	27.8196	23.0202	-2.87978	-2.74237		Levi et al., 2007	https://agupubs.onlinelibrary.wiley.com/doi/full/10.1029/2006GC001514
-10.5333	147.217	MD2930	1450	Mg/Ca	Mg/Ca=0.38exp(0.09T)	Anand 2003	https://agupubs.onlinelibrary.wiley.com/doi/full/10.1029/2002PA000846	28.3956	28.6909	28.4136	26.4353	26.3664	28.9053	25.9544	-2.25555	-1.97829		Regoli et al., 2015	https://agupubs.onlinelibrary.wiley.com/doi/full/10.1002/2014PA002696
-10.592	125.388	MD2170	832	Mg/Ca	Mg/Ca=0.4717exp(0.0825T)	Nurnberg 1996	https://www.sciencedirect.com/science/article/pii/0016703795004467	29.5097	29.4867	29.6488	26.4135	26.5807	30.1533	25.6916	-3.07324	-3.23537		Stott et al., 2007	https://science.sciencemag.org/content/318/5849/435.full
-10.83	120.67	SO18477	1478	Mg/Ca	Mg/Ca=0.38exp(0.09T)	Anand 2003	https://agupubs.onlinelibrary.wiley.com/doi/full/10.1029/2002PA000846	26.91	28.1336	26.2096	24.9216	24.9216			-3.21197	-1.28799		Xu et al., 2010	https://agupubs.onlinelibrary.wiley.com/doi/full/10.1029/2010PA001934
-10.95	120.99	SO18476	986	Mg/Ca	Mg/Ca=0.38exp(0.09T)	Anand 2003	https://agupubs.onlinelibrary.wiley.com/doi/full/10.1029/2002PA000846	27.34	27.6587	28.1103	24.9526	24.9526			-2.70608	-3.15771		Xu et al., 2010	https://agupubs.onlinelibrary.wiley.com/doi/full/10.1029/2010PA001934
-11.2877	148.86	MD2928	2250	UK37	T=-0.957+54.293UK'37-52.894(UK'37)2+28.321(UK'37)3	Conte 2006	https://agupubs.onlinelibrary.wiley.com/doi/full/10.1029/2005GC001054	28.3132	28.5137	28.3235	26.7908	26.6161	28.763	26.5087	-1.72296	-1.53274		Shiau et al., 2014	https://doi.org/10.5194/cpd-10-1857-2014
-11.3	121.7	SO18475	1774	Mg/Ca	Mg/Ca=0.38exp(0.09T)	Anand 2003	https://agupubs.onlinelibrary.wiley.com/doi/full/10.1029/2002PA000846	27.4809	26.9156	28.0463	24.6709	24.6709	28.0463	24.4479	-2.24462	-3.37533		Xu et al., 2010	https://agupubs.onlinelibrary.wiley.com/doi/full/10.1029/2010PA001934
-11.52	122.42	SO18473	2468	Mg/Ca	Mg/Ca=0.38exp(0.09T)	Anand 2003	https://agupubs.onlinelibrary.wiley.com/doi/full/10.1029/2002PA000846	28.0935	27.9869	28.2	26.923	26.923	28.3827	26.6909	-1.06388	-1.27696		Xu et al., 2010	https://agupubs.onlinelibrary.wiley.com/doi/full/10.1029/2010PA001934
-12.0583	121.65	SO18480	2299	Mg/Ca	Mg/Ca=0.38exp(0.09T)	Anand 2003	https://agupubs.onlinelibrary.wiley.com/doi/full/10.1029/2002PA000846	28.3972	27.8891	28.5812	25.6867	25.5467	29.0293	24.5581	-2.20241	-2.89452		Dang et al., 2020	https://advances.sciencemag.org/content/6/42/eabc0402.full
-12.53	121.32	MD2376	2906	Mg/Ca	Mg/Ca=0.38exp(0.09T)	Anand 2003	https://agupubs.onlinelibrary.wiley.com/doi/full/10.1029/2002PA000846	26.9192	27.0622	26.7974	24.9027	24.6933	27.5362	24.448	-2.15955	-1.89473		Liu et al., 2010	https://kns.cnki.net/KCMS/detail/detail.aspx?dbcode=CMFD&filename=2010085227.nh
-13.0825	121.788	MD2378	1783	Mg/Ca	Mg/Ca=0.38exp(0.09T)	Anand 2003	https://agupubs.onlinelibrary.wiley.com/doi/full/10.1029/2002PA000846	27.9929	27.7975	28.2012	25.0903	24.7966	28.982	24.5149	-2.70715	-3.11092		Holbourn et al., 2005; Xu et al., 2008	https://agupubs.onlinelibrary.wiley.com/doi/full/10.1029/2004PA001094	https://www.sciencedirect.com/science/article/pii/S0012821X08003981
-13.85	120	SO18507	2450	Mg/Ca	Mg/Ca=0.38exp(0.09T)	Anand 2003	https://agupubs.onlinelibrary.wiley.com/doi/full/10.1029/2002PA000846	27.54	27.5612	28.0402	24.8594	24.8594			-2.70185	-3.18085		Xu et al., 2010	https://agupubs.onlinelibrary.wiley.com/doi/full/10.1029/2010PA001934
-14.01	121.03	GC05		UK37							26.5	26.5						Bard et al. unpublished	doi:10.1038/ngeo411
-14.98	120.7	SO18500	1167	Mg/Ca	Mg/Ca=0.38exp(0.09T)	Anand 2003	https://agupubs.onlinelibrary.wiley.com/doi/full/10.1029/2002PA000846	29.23	29.4061	29.5911	26.4826	26.4826			-2.92345	-3.10847		Xu et al., 2010	https://agupubs.onlinelibrary.wiley.com/doi/full/10.1029/2010PA001934
-15.0553	120.435	U1482	1446	Mg/Ca	Mg/Ca=0.347exp(0.09T)	Anand 2003	https://agupubs.onlinelibrary.wiley.com/doi/full/10.1029/2002PA000846	26.8268	26.58	27.0513	24.064	23.8002	27.1121	23.8002	-2.51593	-2.98729	T.sacculifer	Cui et al., 2020	DOI: 10.11928/j.issn.1001-7410.2020.03.04
-15.06	120.31	SO18548	1608	Mg/Ca	Mg/Ca=0.395exp(0.09T)	Anand 2003	https://agupubs.onlinelibrary.wiley.com/doi/full/10.1029/2002PA000846	27.8874	27.6592	28.1691	25.0328	24.9681	28.6416	24.482	-2.62637	-3.13626		Pei et al., 2021	https://agupubs.onlinelibrary.wiley.com/doi/10.1029/2021PA004222
-15.31	119.5	SO18506	2410	Mg/Ca	Mg/Ca=0.38exp(0.09T)	Anand 2003	https://agupubs.onlinelibrary.wiley.com/doi/full/10.1029/2002PA000846	28.16	27.5122	27.9697	24.1838	24.1838			-3.32835	-3.78586		Xu et al., 2010	https://agupubs.onlinelibrary.wiley.com/doi/full/10.1029/2010PA001934
-16.6333	146.3	ODP820	278	UK37	UK'37=0.034T+0.039	Prahl 1988	https://www.sciencedirect.com/science/article/abs/pii/0016703788901329	27.7461	27.5754	27.8414	27.5229	27.338	28.15	26.736	-0.0525298	-0.318534		Lawrence et al., 2005	https://doi.org/10.1130/G21595AR.1
-16.91	113.34	GC23	1967	Mg/Ca	Mg/Ca=0.52exp(0.076T)	Sadekov 2008	https://agupubs.onlinelibrary.wiley.com/doi/full/10.1029/2007PA001452			26.5456								Sadekov et al., 2008	https://agupubs.onlinelibrary.wiley.com/doi/full/10.1029/2007PA001452
-17.64	115	GC11		UK37							25.8	25.8						Bard et al. unpublished	doi:10.1038/ngeo411
-18.56	116.27	GC27		UK37							27.1	27.1						Bard et al. unpublished	doi:10.1038/ngeo411
-19.9	112.22	GC15	1393	Mg/Ca	Mg/Ca=0.52exp(0.076T)	Sadekov 2008	https://agupubs.onlinelibrary.wiley.com/doi/full/10.1029/2007PA001452			26.2047								Sadekov et al., 2008	https://agupubs.onlinelibrary.wiley.com/doi/full/10.1029/2007PA001452
-20.05	112.66	GC14		UK37							25.4	25.4						Bard et al. unpublished	doi:10.1038/ngeo411
-20.21	115.07	U1461	126	UK37	UK'37=0.034T+0.039	Prahl 1988	https://www.sciencedirect.com/science/article/abs/pii/0016703788901329			27	26.3					-0.7		He et al., 2021	https://www.sciencedirect.com/science/article/pii/S0012821X21000261?via%3Dihub
-22.11	113.49	SO18571	1052	Mg/Ca	Mg/Ca=0.395exp(0.09T)	Anand 2003	https://agupubs.onlinelibrary.wiley.com/doi/full/10.1029/2002PA000846	26.4937	26.6519	26.5344	25.1618	24.9167	26.9493	24.2909	-1.49017	-1.37262		Pei et al., 2021	https://agupubs.onlinelibrary.wiley.com/doi/10.1029/2021PA004222
-22.13	113.5	GC17	1093	UK37							25.1	25.1						Bard et al. unpublished	doi:10.1038/ngeo411
-22.57	161.73	MD2125	1684	Mg/Ca	Mg/Ca=0.31exp(0.102T)	Anand 2003	https://agupubs.onlinelibrary.wiley.com/doi/full/10.1029/2002PA000846	26.7465	26.1473	26.6889	25.0047	24.8008	27.0543	23.5259	-1.1426	-1.68417	T.sacculifer	Tachikawa et al., 2009	https://www.sciencedirect.com/science/article/pii/S0277379108003740
-23	166.15	MD3018	2470	Mg/Ca	Mg/Ca=0.38exp(0.09T)	Anand 2003	https://agupubs.onlinelibrary.wiley.com/doi/full/10.1029/2002PA000846	25.563	25.6145	25.5655	23.8661	23.6016	25.9246	23.0863	-1.74841	-1.69936		Russon et al., 2011	https://agupubs.onlinelibrary.wiley.com/doi/full/10.1029/2010PA002019
-23.58	153.79	FR1/97/GC12	991	Mg/Ca	Mg/Ca=0.38exp(0.09T)	Anand 2003	https://agupubs.onlinelibrary.wiley.com/doi/full/10.1029/2002PA000846			25.72								Bolton et al., 2011; Bostock et al., 2006	https://agupubs.onlinelibrary.wiley.com/doi/full/10.1029/2010PA001924	https://link.springer.com/article/10.1007/s00382-005-0103-7
-23.74	108.533	GC12	2100	Mg/Ca	Mg/Ca=0.52exp(0.076T)	Sadekov 2008	https://agupubs.onlinelibrary.wiley.com/doi/full/10.1029/2007PA001452			23.1906								Sadekov et al., 2008	https://agupubs.onlinelibrary.wiley.com/doi/full/10.1029/2007PA001452
-24.46	108.51	GC10	2852	UK37							23	23						Bard et al. unpublished	doi:10.1038/ngeo411
-24.74	111.83	GC20		UK37							23.7	23.7						Bard et al. unpublished	doi:10.1038/ngeo411
-28.73	113.37	GC25		UK37							25	25						Bard et al. unpublished	doi:10.1038/ngeo411
-30.99	114.59	GC29		UK37							25.4	25.4						Bard et al. unpublished	doi:10.1038/ngeo411
-33.58	110.58	MD94-11	2400	Mg/Ca	Mg/Ca=0.52exp(0.076T)	Sadekov 2008	https://agupubs.onlinelibrary.wiley.com/doi/full/10.1029/2007PA001452				20.8696							Sadekov et al., 2008	https://agupubs.onlinelibrary.wiley.com/doi/full/10.1029/2007PA001452
-33.86	174.69	P71	1919	Mg/Ca	Mg/Ca=0.38exp(0.09T)	Anand 2003	https://agupubs.onlinelibrary.wiley.com/doi/full/10.1029/2002PA000846			20.11								Bolton et al., 2011	https://agupubs.onlinelibrary.wiley.com/doi/full/10.1029/2010PA001924
-34.02	173.51	P81	2036	Mg/Ca	Mg/Ca=0.38exp(0.09T)	Anand 2003	https://agupubs.onlinelibrary.wiley.com/doi/full/10.1029/2002PA000846			18.33								Bolton et al., 2011	https://agupubs.onlinelibrary.wiley.com/doi/full/10.1029/2010PA001924
-36.69	176.24	Z7003	430	Mg/Ca	Mg/Ca=0.38exp(0.09T)	Anand 2003	https://agupubs.onlinelibrary.wiley.com/doi/full/10.1029/2002PA000846			18.53								Bolton et al., 2011	https://agupubs.onlinelibrary.wiley.com/doi/full/10.1029/2010PA001924
-36.74	176.64	87JPC/87TC	663	Mg/Ca	Mg/Ca=0.474exp(0.107T)	Mashiotta 1999	https://www.sciencedirect.com/science/article/pii/S0012821X99001168	16.5286		16.4534	14.4057	13.8387	17.0907	12.4654		-2.04776	G.bulloids	Sikes et al., 2019	https://agupubs.onlinelibrary.wiley.com/doi/10.1029/2019PA003649
-36.74	176.64	87JPC/87TC	663	UK37	UK'37=0.034T+0.039	Prahl 1988	https://www.sciencedirect.com/science/article/abs/pii/0016703788901329	20.3278	20.3119	20.5131	17.5879	17.252	20.7	16.96	-2.72407	-2.92528		Sikes et al., 2019	https://agupubs.onlinelibrary.wiley.com/doi/10.1029/2019PA003649
-40.38	177.99	MD97-2121	2314	UK37	UK'37=0.0414T-0.156	Sikes 1993	https://www.sciencedirect.com/science/article/abs/pii/001670379390120L			17.7	13.62	13.03				-4.08		Pahnke et al., 2006	https://agupubs.onlinelibrary.wiley.com/doi/full/10.1029/2005PA001191
-40.38	177.99	MD97-2121	2314	Mg/Ca	Mg/Ca=0.798exp(0.070T)	Bolton 2011	https://agupubs.onlinelibrary.wiley.com/doi/full/10.1029/2010PA001924	18	18.44	17.92	14.66	14.46			-3.78	-3.26		Marr et al., 2013	https://agupubs.onlinelibrary.wiley.com/doi/full/10.1002/palo.20032
-40.51	167.67	DSDP593	1050	UK37	UK'37=0.033T+0.044	Müller 1998	https://www.sciencedirect.com/science/article/pii/S0016703798000970		17.97		11.99				-5.98			McClymont et al., 2016	https://agupubs.onlinelibrary.wiley.com/doi/full/10.1002/2016PA002954
-41.58	188.5	CHAT-1K		UK37							8.6	8.6						Rosell-Mele unpublished	doi:10.1038/ngeo411
-42.3	169.88	SO136-GC3	958	UK37	UK'37=0.033T+0.044	Müller 1998	https://www.sciencedirect.com/science/article/pii/S0016703798000970			16.5264	11.8246	11.0895				-4.70182		Pelejero et al., 2006	https://www.sciencedirect.com/science/article/pii/S0025322706000934
-42.53	179.5	R657	1408	UK37	UK'37=0.0414T-0.156	Sikes 1993	https://www.sciencedirect.com/science/article/abs/pii/001670379390120L	17.4944	18.2221	16.6409	14.5462	14.577	19.9629	13.5708	-3.67587	-2.09463		Sikes et al., 2002	https://agupubs.onlinelibrary.wiley.com/doi/full/10.1029/2001PA000640
-42.85	178.97	W268	980	UK37	UK'37=0.0414T-0.156	Sikes 1993	https://www.sciencedirect.com/science/article/abs/pii/001670379390120L	16.7623	16.8093	16.7299	14.9803	14.9883	16.8777	13.6987	-1.82903	-1.74962		Sikes et al., 2002	https://agupubs.onlinelibrary.wiley.com/doi/full/10.1029/2001PA000640
-43.2	186	R623	1128	Mg/Ca	Mg/Ca=0.955exp(0.068T)	Marr 2011	https://agupubs.onlinelibrary.wiley.com/doi/full/10.1029/2010PA002059			13.5104							G.bulloids	Marr et al., 2011	https://agupubs.onlinelibrary.wiley.com/doi/full/10.1029/2010PA002059
-43.44	167.85	GC11	958	UK37	UK'37=0.033T+0.044	Müller 1998	https://www.sciencedirect.com/science/article/pii/S0016703798000970	15.7913	15.3102	16.051	11.6325	10.033	16.6511	9.89362	-3.67765	-4.41844		Barrows et al., 2007	https://science.sciencemag.org/content/318/5847/86.full
-44.53	179.5	U939	1300	UK37	UK'37=0.0414T-0.156	Sikes 1993	https://www.sciencedirect.com/science/article/abs/pii/001670379390120L	13.6839	13.7742	13.5741	10.9316	10.9684	13.8339	10.3211	-2.8426	-2.64243		Sikes et al., 2002	https://agupubs.onlinelibrary.wiley.com/doi/full/10.1029/2001PA000640
-45.08	179.5	U938	2700	UK37	UK'37=0.0414T-0.156	Sikes 1993	https://www.sciencedirect.com/science/article/abs/pii/001670379390120L	13.6646	13.4296	13.4382	10.5946	10.5373	14.6861	10.0005	-2.83501	-2.84359		Sikes et al., 2002	https://agupubs.onlinelibrary.wiley.com/doi/full/10.1029/2001PA000640
-45.53	174.93	MD97-2120	1210	UK37	UK'37=0.0414T-0.156	Sikes 1993	https://www.sciencedirect.com/science/article/abs/pii/001670379390120L	11.7187	10.6612	11.664	7.34007	7.22789	13.572	5.99565	-3.32111	-4.3239		Pahnke et al., 2006	https://agupubs.onlinelibrary.wiley.com/doi/full/10.1029/2005PA001191
-45.53	174.93	MD97-2120	1210	Mg/Ca	Mg/Ca=0.474exp(0.107T)	Mashiotta 1999	https://www.sciencedirect.com/science/article/pii/S0012821X99001168	13.0685	12.6389	13.0798	8.7997	8.10267	14.0594	7.40431	-3.83922	-4.28006	G.bulloids	Pahnke et al., 2003	https://science.sciencemag.org/content/301/5635/948#related-urls
-47.39	166.01	TAN1106-15	2544	UK37	UK'37=0.0709+0.0322T	Conte 2006	https://agupubs.onlinelibrary.wiley.com/doi/full/10.1029/2005GC001054	14.3916	14.1164	14.6054			15.1512					Prebble et al., 2017	https://agupubs.onlinelibrary.wiley.com/doi/full/10.1002/2016PA003065

## Sheet: Fig.1 CEP
latitude	longtitude	site	depth(m)	method	equation		equation ref.	HT(0-5)(°C)	HT(5-10)(°C)	LGT(17-29)(°C)	LGM(19-23)(°C)	LGT-H0(°C)	LGT-H5(°C)	reference	reference link
-0.22	-155.961	13BB	3050	Mg/Ca	Mg/Ca=0.33exp0.09(T+0.042ΔCO32-)	Dekens 2002	https://agupubs.onlinelibrary.wiley.com/doi/full/10.1029/2001GC000200		26.106	24.6611	24.6611		-1.4449	Monteagudo et al., 2021	https://agupubs.onlinelibrary.wiley.com/doi/10.1029/2020GL088592
0.16	-156.117	15GC	3597	Mg/Ca	Mg/Ca=0.33exp0.09(T+0.042ΔCO32-)	Dekens 2002	https://agupubs.onlinelibrary.wiley.com/doi/full/10.1029/2001GC000200		26.001	24.1078	24.0606		-1.89313	Monteagudo et al., 2021	https://agupubs.onlinelibrary.wiley.com/doi/10.1029/2020GL088592
0.59	-156.659	18GC	3362	Mg/Ca	Mg/Ca=0.33exp0.09(T+0.042ΔCO32-)	Dekens 2002	https://agupubs.onlinelibrary.wiley.com/doi/full/10.1029/2001GC000200		26.8098	24.6951	24.6951		-2.11466	Monteagudo et al., 2021	https://agupubs.onlinelibrary.wiley.com/doi/10.1029/2020GL088592
0.83	-156.867	19GC	2956	Mg/Ca	Mg/Ca=0.33exp0.09(T+0.042ΔCO32-)	Dekens 2002	https://agupubs.onlinelibrary.wiley.com/doi/full/10.1029/2001GC000200		26.2514	24.263	23.8997		-1.98839	Monteagudo et al., 2021	https://agupubs.onlinelibrary.wiley.com/doi/10.1029/2020GL088592
1.27	-157.262	20BB	2850	Mg/Ca	Mg/Ca=0.33exp0.09(T+0.042ΔCO32-)	Dekens 2002	https://agupubs.onlinelibrary.wiley.com/doi/full/10.1029/2001GC000200		26.9947	24.3963	24.3269		-2.59837	Monteagudo et al., 2021	https://agupubs.onlinelibrary.wiley.com/doi/10.1029/2020GL088592
2.77	-159.291	27BB	3331	Mg/Ca	Mg/Ca=0.33exp0.09(T+0.042ΔCO32-)	Dekens 2002	https://agupubs.onlinelibrary.wiley.com/doi/full/10.1029/2001GC000200		27.1026	25.5693	25.6086		-1.53326	Monteagudo et al., 2021	https://agupubs.onlinelibrary.wiley.com/doi/10.1029/2020GL088592
2.97	-159.198	28BB	3153	Mg/Ca	Mg/Ca=0.33exp0.09(T+0.042ΔCO32-)	Dekens 2002	https://agupubs.onlinelibrary.wiley.com/doi/full/10.1029/2001GC000200		26.1183	24.8977	24.8977		-1.22067	Monteagudo et al., 2021	https://agupubs.onlinelibrary.wiley.com/doi/10.1029/2020GL088592
4.68	-160.052	31BB	2857	Mg/Ca	Mg/Ca=0.33exp0.09(T+0.042ΔCO32-)	Dekens 2002	https://agupubs.onlinelibrary.wiley.com/doi/full/10.1029/2001GC000200		27.7065	25.6589	25.6716		-2.04764	Monteagudo et al., 2021	https://agupubs.onlinelibrary.wiley.com/doi/10.1029/2020GL088592
5.2	-160.434	32BB	2926	Mg/Ca	Mg/Ca=0.33exp0.09(T+0.042ΔCO32-)	Dekens 2002	https://agupubs.onlinelibrary.wiley.com/doi/full/10.1029/2001GC000200		27.7212	25.6526	25.5159		-2.06862	Monteagudo et al., 2021	https://agupubs.onlinelibrary.wiley.com/doi/10.1029/2020GL088592
5.62	-160.793	34BB	2963	Mg/Ca	Mg/Ca=0.33exp0.09(T+0.042ΔCO32-)	Dekens 2002	https://agupubs.onlinelibrary.wiley.com/doi/full/10.1029/2001GC000200		27.8382	26.1552			-1.68303	Monteagudo et al., 2021	https://agupubs.onlinelibrary.wiley.com/doi/10.1029/2020GL088592
6.41	-161.007	06BB	2371	Mg/Ca	Mg/Ca=0.33exp0.09(T+0.042ΔCO32-)	Dekens 2002	https://agupubs.onlinelibrary.wiley.com/doi/full/10.1029/2001GC000200		27.2244	25.2707	24.8694		-1.95375	Monteagudo et al., 2021	https://agupubs.onlinelibrary.wiley.com/doi/10.1029/2020GL088592
6.83	-161.041	36BB	2855	Mg/Ca	Mg/Ca=0.33exp0.09(T+0.042ΔCO32-)	Dekens 2002	https://agupubs.onlinelibrary.wiley.com/doi/full/10.1029/2001GC000200		27.79	25.6748	25.6748		-2.11526	Monteagudo et al., 2021	https://agupubs.onlinelibrary.wiley.com/doi/10.1029/2020GL088592
7.04	-161.635	37BB	2798	Mg/Ca	Mg/Ca=0.33exp0.09(T+0.042ΔCO32-)	Dekens 2002	https://agupubs.onlinelibrary.wiley.com/doi/full/10.1029/2001GC000200		26.7939	26.0525	26.0525		-0.741334	Monteagudo et al., 2021	https://agupubs.onlinelibrary.wiley.com/doi/10.1029/2020GL088592
-0.22	-155.96	14MC	3050	Mg/Ca	Mg/Ca=0.33exp0.09(T+0.042ΔCO32-)	Dekens 2002	https://agupubs.onlinelibrary.wiley.com/doi/full/10.1029/2001GC000200	26.8681	26.8681					Monteagudo et al., 2021	https://agupubs.onlinelibrary.wiley.com/doi/10.1029/2020GL088592
1.27	-157.26	21MC	2850	Mg/Ca	Mg/Ca=0.33exp0.09(T+0.042ΔCO32-)	Dekens 2002	https://agupubs.onlinelibrary.wiley.com/doi/full/10.1029/2001GC000200	27.1995						Monteagudo et al., 2021	https://agupubs.onlinelibrary.wiley.com/doi/10.1029/2020GL088592
1.47	-157.58	11GC	2942	Mg/Ca	Mg/Ca=0.33exp0.09(T+0.042ΔCO32-)	Dekens 2002	https://agupubs.onlinelibrary.wiley.com/doi/full/10.1029/2001GC000200	27.2925						Monteagudo et al., 2021	https://agupubs.onlinelibrary.wiley.com/doi/10.1029/2020GL088592
2.97	-160.77	29MC	3152	Mg/Ca	Mg/Ca=0.33exp0.09(T+0.042ΔCO32-)	Dekens 2002	https://agupubs.onlinelibrary.wiley.com/doi/full/10.1029/2001GC000200		26.1758					Monteagudo et al., 2021	https://agupubs.onlinelibrary.wiley.com/doi/10.1029/2020GL088592
5.2	-160.43	33MC	2926	Mg/Ca	Mg/Ca=0.33exp0.09(T+0.042ΔCO32-)	Dekens 2002	https://agupubs.onlinelibrary.wiley.com/doi/full/10.1029/2001GC000200		27.0459					Monteagudo et al., 2021	https://agupubs.onlinelibrary.wiley.com/doi/10.1029/2020GL088592
6.4	-160.77	09MC	3163	Mg/Ca	Mg/Ca=0.33exp0.09(T+0.042ΔCO32-)	Dekens 2002	https://agupubs.onlinelibrary.wiley.com/doi/full/10.1029/2001GC000200		27.6536					Monteagudo et al., 2021	https://agupubs.onlinelibrary.wiley.com/doi/10.1029/2020GL088592
6.83	-161.04	39MC	2855	Mg/Ca	Mg/Ca=0.33exp0.09(T+0.042ΔCO32-)	Dekens 2002	https://agupubs.onlinelibrary.wiley.com/doi/full/10.1029/2001GC000200		27.3999					Monteagudo et al., 2021	https://agupubs.onlinelibrary.wiley.com/doi/10.1029/2020GL088592
-7.2	-165.05	SO225-8-3	3589	Mg/Ca	Mg/Ca=0.30exp(0.089T)	Lea 2000	https://science.sciencemag.org/content/289/5485/1719.full			24.9668				Raddatz et al., 2017	https://www.sciencedirect.com/science/article/abs/pii/S0031018216304965?via%3Dihub
-0.22	-155.96	14MC1	3049	Mg/Ca	Mg/Ca=0.38exp(0.09T)	Anand 2003	https://agupubs.onlinelibrary.wiley.com/doi/full/10.1029/2002PA000846	28.18						Rustic et al., 2020	https://www.nature.com/articles/s41467-020-19161-6
0.48	-156.45	17PC	2926	Mg/Ca	Mg/Ca=0.38exp(0.09T)	Anand 2003	https://agupubs.onlinelibrary.wiley.com/doi/full/10.1029/2002PA000846			26.44				Rustic et al., 2020	https://www.nature.com/articles/s41467-020-19161-6
21.37	-158.2	PC17	503	UK37	UK'37=0.033T+0.044	Müller 1998	https://www.sciencedirect.com/science/article/pii/S0016703798000970	25.6787	24.7123	22.9589	22.9985	-2.71975	-1.75333	Lee et al., 2001	https://agupubs.onlinelibrary.wiley.com/doi/abs/10.1029/1999PA000493
21.33	-158.17	PC20	640	UK37	UK'37=0.033T+0.044	Müller 1998	https://www.sciencedirect.com/science/article/pii/S0016703798000970	25.3996	25.0035	23.8237	23.9928	-1.57582	-1.17976	Lee et al., 2001	https://agupubs.onlinelibrary.wiley.com/doi/abs/10.1029/1999PA000493

## Sheet: Fig.1 EEP
latitude	longtitude	site	depth(m)	method	equation		equation ref.	HT(0-5)(°C)	HT(5-10)(°C)	LGT(17-29)(°C)	LGM(19-23)(°C)	LGT-H0(°C)	LGT-H5(°C)	LGM-H5(°C)	reference	reference link
-3.95	-81.32	M77/2-059	997	Mg/Ca	Mg/Ca=0.4exp(0.094T)	Regenberg 2009	https://www.sciencedirect.com/science/article/pii/S0012821X0800767X	19.44	20.317						Nurnberg et al., 2015	https://agupubs.onlinelibrary.wiley.com/doi/full/10.1002/2014PA002706
-3.75	-81.12	M77/2-056	355	Mg/Ca	Mg/Ca=0.4exp(0.094T)	Regenberg 2009	https://www.sciencedirect.com/science/article/pii/S0012821X0800767X	21.16	22.4977						Nurnberg et al., 2015	https://agupubs.onlinelibrary.wiley.com/doi/full/10.1002/2014PA002706
-2.37	-84.65	V19-28	2720	Mg/Ca	Mg/Ca=0.38exp(0.09T)	Anand 2003	https://agupubs.onlinelibrary.wiley.com/doi/full/10.1029/2002PA000846	21.81	21.7312	19.7326	19.4618	-2.07742	-1.99866	-2.2694	Koutavas and Stephan, 2012	https://agupubs.onlinelibrary.wiley.com/doi/full/10.1029/2012PA002378
-1.87	-82.78	ODP1238	2203	Mg/Ca	Mg/Ca=0.38exp(0.09T)	Anand 2003	https://agupubs.onlinelibrary.wiley.com/doi/full/10.1029/2002PA000846	22.35	22.568	21.4466	21.399	-0.903372	-1.12136	-1.16901	Martinez-Boti et al., 2015	https://www.nature.com/articles/nature14155
-1.6	-90.42	CD38-17P	2580	Mg/Ca	Mg/Ca=0.38exp(0.09T)	Anand 2003	https://agupubs.onlinelibrary.wiley.com/doi/full/10.1029/2002PA000846	21.99	22.4324	20.4959	20.2679	-1.49413	-1.93656	-2.16452	Sadekov et al., 2013	https://www.nature.com/articles/ncomms3692
-1.26	-89.69	KNR195-5 MC42C	615	Mg/Ca	Mg/Ca=0.38exp(0.09T)	Anand 2003	https://agupubs.onlinelibrary.wiley.com/doi/full/10.1029/2002PA000846	22.67							Rustic et al., 2015	https://www.science.org/doi/10.1126/science.aac9937
-1.22	-89.68	V21-30	617	Mg/Ca	Mg/Ca=0.38exp(0.09T)	Anand 2003	https://agupubs.onlinelibrary.wiley.com/doi/full/10.1029/2002PA000846	22.67	21.8967	21.5101	21.3578	-1.15985	-0.386543	-0.538884	Koutavas and Stephan, 2012	https://agupubs.onlinelibrary.wiley.com/doi/full/10.1029/2012PA002378
-0.5	-85	09MC	2452	Mg/Ca	Mg/Ca=0.38exp0.09(T-0.61d-1.6)	Dekens 2002	https://agupubs.onlinelibrary.wiley.com/doi/full/10.1029/2001GC000200	23.78	24.2185	23.4085	23.3353	-0.37149	-0.809997	-0.883217	Hertzberg et al., 2016	https://www.sciencedirect.com/science/article/abs/pii/S0012821X15007542?via%3Dihub
-0.18	-85.87	17JC	2867	Mg/Ca	Mg/Ca=0.38exp0.09(T-0.61d-1.6)	Dekens 2002	https://agupubs.onlinelibrary.wiley.com/doi/full/10.1029/2001GC000200	24.77	25.7173						Hertzberg et al., 2016	https://www.sciencedirect.com/science/article/abs/pii/S0012821X15007542?via%3Dihub
0.02	-86.46	ODP1240	2921	Mg/Ca	Mg/Ca=0.38exp0.09(T-0.61d-1.6)	Dekens 2002	https://agupubs.onlinelibrary.wiley.com/doi/full/10.1029/2001GC000200	24.96	25.704	23.3918	23.2372	-1.56818	-2.31215	-2.46676	Pena et al., 2008	https://agupubs.onlinelibrary.wiley.com/doi/full/10.1029/2008PA001620
0.52	-92.4	TR163-22	2830	Mg/Ca	Mg/Ca=0.38exp0.09(T-0.61d-1.6)	Dekens 2002	https://agupubs.onlinelibrary.wiley.com/doi/full/10.1029/2001GC000200	24.04	24.3744	22.5385	22.58	-1.50154	-1.83598	-1.79444	Lea et al., 2006	https://www.sciencedirect.com/science/article/pii/S0277379106000047
2.26	-90.95	TR163-19	2348	Mg/Ca	Mg/Ca=0.30exp(0.089T)	Lea 2000	https://science.sciencemag.org/content/289/5485/1719.full	25.79	26.0518	23.1251	23.2691	-2.66494	-2.92676	-2.78273	Lea et al., 2000	https://science.sciencemag.org/content/289/5485/1719.full
0	-110	ODP849	3839	Mg/Ca	Mg/Ca=0.38exp0.09(T-0.61d-1.6)	Dekens 2002	https://agupubs.onlinelibrary.wiley.com/doi/full/10.1029/2001GC000200	26.71	26.74	25.47	25.47	-1.24	-1.27	-1.27	White et al., 2020	https://agupubs.onlinelibrary.wiley.com/doi/abs/10.1029/2019GL085504
6	-86	07MC	1995	Mg/Ca	Mg/Ca=0.38exp0.09(T-0.61d-1.6)	Dekens 2002	https://agupubs.onlinelibrary.wiley.com/doi/full/10.1029/2001GC000200	26.48		25.4415	25.3225	-1.03849			Hertzberg et al., 2016	https://www.sciencedirect.com/science/article/abs/pii/S0012821X15007542?via%3Dihub
6.9	-85.43	V28-134	2434	Mg/Ca	Mg/Ca=0.38exp(0.09T)	Anand 2003	https://agupubs.onlinelibrary.wiley.com/doi/full/10.1029/2002PA000846	25.48	24.599	22.0085	22.1908	-3.47155	-2.59057	-2.40822	Koutavas and Stephan, 2012	https://agupubs.onlinelibrary.wiley.com/doi/full/10.1029/2012PA002378
7.85	-83.6	43JC	1368	Mg/Ca	Mg/Ca=0.38exp(0.09T)	Anand 2003	https://agupubs.onlinelibrary.wiley.com/doi/full/10.1029/2002PA000846	26.99	26.5887	24.5518	24.0376	-2.43824	-2.0369	-2.55102	Benway et al., 2006	https://agupubs.onlinelibrary.wiley.com/doi/full/10.1029/2005PA001208
7.86	-83.61	ODP1242	1364	Mg/Ca	Mg/Ca=0.38exp(0.09T)	Anand 2003	https://agupubs.onlinelibrary.wiley.com/doi/full/10.1029/2002PA000846	27.26	26.428	24.4863	24.0495	-2.77368	-1.9417	-2.37848	Benway et al., 2006	https://agupubs.onlinelibrary.wiley.com/doi/full/10.1029/2005PA001208
8.21	-84.12	MD02-2529	1619	Mg/Ca	Mg/Ca=0.30exp(0.089T)	Lea 2000	https://science.sciencemag.org/content/289/5485/1719.full	27.6		25.275	24.15	-2.325			Leduc et al., 2007	https://www.nature.com/articles/nature05578
-3.99	-81.31	CDH26	1023	UK37	UK'37=0.033T+0.044	Müller 1998	https://www.sciencedirect.com/science/article/pii/S0016703798000970	22.83	22.6191	20.6649	20.626	-2.16509	-1.95416	-1.99309	Bova et al., 2015	https://agupubs.onlinelibrary.wiley.com/doi/full/10.1002/2015PA002816
-3.95	-81.32	M77/2-059	997	UK37	UK'37=0.033T+0.044	Müller 1998	https://www.sciencedirect.com/science/article/pii/S0016703798000970	21.95	22.0552						Nurnberg et al., 2015	https://agupubs.onlinelibrary.wiley.com/doi/full/10.1002/2014PA002706
-3.75	-81.13	CDH23	373	UK37	UK'37=0.033T+0.044	Müller 1998	https://www.sciencedirect.com/science/article/pii/S0016703798000970	23.23	23.0398						Bova et al., 2015	https://agupubs.onlinelibrary.wiley.com/doi/full/10.1002/2015PA002816
-3.62	-83.97	TR163-31P	3209	UK37	UK'37=0.034T+0.039	Prahl 1988	https://www.sciencedirect.com/science/article/abs/pii/0016703788901329		22.4206	20.8733	20.901		-1.54726	-1.51958	Dubois et al., 2009	https://agupubs.onlinelibrary.wiley.com/doi/full/10.1029/2009PA001781
-3.38	-83.52	V19-30	3091	UK37	UK'37=0.034T+0.039	Prahl 1988	https://www.sciencedirect.com/science/article/abs/pii/0016703788901329	22.48	22.3152	20.7364	20.8317	-1.74361	-1.57884	-1.48358	Koutavas and Sachs, 2008	https://agupubs.onlinelibrary.wiley.com/doi/full/10.1029/2008PA001593
-3.08	-90.82	ODP846	3296	UK37	UK'37=0.033T+0.044	Müller 1998	https://www.sciencedirect.com/science/article/pii/S0016703798000970	23.02	23.0241	21.0634	21.3496	-1.95659	-1.9607	-1.67455	Liu and Herbert, 2004	https://www.nature.com/articles/nature02338
-2.37	-84.65	V19-28	2720	UK37	UK'37=0.034T+0.039	Prahl 1988	https://www.sciencedirect.com/science/article/abs/pii/0016703788901329	23.62	23.4284	21.7141	21.5239	-1.90594	-1.71431	-1.90445	Koutavas and Sachs, 2008	https://agupubs.onlinelibrary.wiley.com/doi/full/10.1029/2008PA001593
-1.85	-82.78	27JC	2203	UK37	UK'37=0.034T+0.039	Prahl 1988	https://www.sciencedirect.com/science/article/abs/pii/0016703788901329	24.18	23.8524	22.7022	22.8599	-1.47784	-1.15027	-0.992569	Dubois et al., 2009	https://agupubs.onlinelibrary.wiley.com/doi/full/10.1029/2009PA001781
-1.52	-85.82	RC11-238	2573	UK37	UK'37=0.034T+0.039	Prahl 1988	https://www.sciencedirect.com/science/article/abs/pii/0016703788901329	24.43	23.947	21.7799	21.8998	-2.65009	-2.16706	-2.04722	Koutavas and Sachs, 2008	https://agupubs.onlinelibrary.wiley.com/doi/full/10.1029/2008PA001593
-1.22	-89.68	V21-30	617	UK37	UK'37=0.034T+0.039	Prahl 1988	https://www.sciencedirect.com/science/article/abs/pii/0016703788901329	24.6	24.5683	23.5754	23.5369	-1.02459	-0.99292	-1.03139	Koutavas and Sachs, 2008	https://agupubs.onlinelibrary.wiley.com/doi/full/10.1029/2008PA001593
-0.67	-82.08	ODP1239	1414	UK37	UK'37=0.034T+0.039	Prahl 1988	https://www.sciencedirect.com/science/article/abs/pii/0016703788901329	24.59	24.2675	22.074	21.8375	-2.51601	-2.19351	-2.42997	Shaari et al., 2013	https://www.sciencedirect.com/science/article/abs/pii/S0031018213001600?via%3Dihub
-0.46	-82.67	V19-27	1373	UK37	UK'37=0.034T+0.039	Prahl 1988	https://www.sciencedirect.com/science/article/abs/pii/0016703788901329	25.81	25.4425	24.4687	24.4846	-1.34132	-0.973796	-0.957869	Koutavas and Sachs, 2008	https://agupubs.onlinelibrary.wiley.com/doi/full/10.1029/2008PA001593
0.02	-86.45	24JC	2941	UK37	UK'37=0.034T+0.039	Prahl 1988	https://www.sciencedirect.com/science/article/abs/pii/0016703788901329	25.39	24.6735	23.573	23.8198	-1.81698	-1.10052	-0.853689	Kienast et al., 2006	https://www.nature.com/articles/nature05222
0.02	-86.46	ODP1240	2921	UK37	UK'37=0.033T+0.044	Müller 1998	https://www.sciencedirect.com/science/article/pii/S0016703798000970	24.73	23.8778	22.7413	22.7578	-1.98874	-1.13649	-1.11998	Fuente et al., 2015	https://www.nature.com/articles/ncomms8420
0.02	-95.43	HY06	3242	UK37	UK'37=0.034T+0.039	Prahl 1988	https://www.sciencedirect.com/science/article/abs/pii/0016703788901329	24.38	24.7904	22.9647	22.7648	-1.41529	-1.82567	-2.02562	Horikawa et al., 2006	https://agupubs.onlinelibrary.wiley.com/doi/full/10.1029/2006GL025948
0.08	-86.48	Y69-71P	2740	UK37	UK'37=0.034T+0.039	Prahl 1988	https://www.sciencedirect.com/science/article/abs/pii/0016703788901329	23.81	22.7046	22.1633	21.6653	-1.64675	-0.541329	-1.0393	Prahl et al., 2006	https://www.sciencedirect.com/science/article/pii/S001670370500757X
0.19	-95.32	ODP847		UK37							21					Kay Emeis unpublished
0.95	-138.95	W8402A-14G		UK37	UK'37=0.034T+0.039	Prahl 1988	https://www.sciencedirect.com/science/article/abs/pii/0016703788901329	27.02	26.676	25.5319	25.6	-1.48811	-1.14408	-1.07598	Lyle et al., 1992	https://www.nature.com/articles/355812a0
2.26	-90.95	TR163-19P	2348	UK37	UK'37=0.034T+0.039	Prahl 1988	https://www.sciencedirect.com/science/article/abs/pii/0016703788901329	25.24	24.9724	23.9972	23.9649	-1.24277	-0.97514	-1.00746	Dubois et al., 2009	https://agupubs.onlinelibrary.wiley.com/doi/full/10.1029/2009PA001781
4	-95	HY04	3563	UK37	UK'37=0.034T+0.039	Prahl 1988	https://www.sciencedirect.com/science/article/abs/pii/0016703788901329		26.0738	26.1012	25.9723		0.027431	-0.101455	Horikawa et al., 2010	https://www.sciencedirect.com/science/article/pii/S0033589410000025
4.65	-77.95	JPC32	2200	UK37	UK'37=0.034T+0.039	Prahl 1988	https://www.sciencedirect.com/science/article/abs/pii/0016703788901329	26.47	25.5641	24.8742	24.7069	-1.59579	-0.689932	-0.857247	Pahnke et al., 2007	https://agupubs.onlinelibrary.wiley.com/doi/full/10.1029/2007PA001468
5.84	-86.44	ODP1241	2027	UK37	UK'37=0.034T+0.039	Prahl 1988	https://www.sciencedirect.com/science/article/abs/pii/0016703788901329	25.22	25.3087	25.3923	25.3936	0.172347	0.0836336	0.0849247	Shaari et al., 2014	https://link.springer.com/article/10.1007/s10872-013-0209-1
7.85	-83.6	43JC	1368	UK37	UK'37=0.034T+0.039	Prahl 1988	https://www.sciencedirect.com/science/article/abs/pii/0016703788901329	26.98	26.5634	25.6292	25.6416	-1.35081	-0.934186	-0.921755	Dubois et al., 2009	https://agupubs.onlinelibrary.wiley.com/doi/full/10.1029/2009PA001781
8.21	-84.12	MD02-2529	1619	UK37	UK37=0.023T+0.316	Sonzogni 1997	https://www.sciencedirect.com/science/article/pii/S0967064597000106	28.41	27.5266	25.7288	25.9372	-2.68125	-1.79781	-1.58933	Leduc et al., 2007	https://www.nature.com/articles/nature05578
9.06	-85.62	GIK 16969		UK37							25.7					Kay Emeis unpublished

## Sheet: Fig.1 SEP
site	method	lat	long	equation		equation ref.	refer	reference link
M77/2-029-3	UK37	-9.3	-79.62	UK'37=0.033T+0.044	Müller 1998	https://www.sciencedirect.com/science/article/pii/S0016703798000970	Salvatteci et al., 2019	https://agupubs.onlinelibrary.wiley.com/doi/full/10.1029/2018GL080634
M77/2-024-5	UK37	-11.08	-78	UK'37=0.033T+0.044	Müller 1998	https://www.sciencedirect.com/science/article/pii/S0016703798000970	Salvatteci et al., 2019	https://agupubs.onlinelibrary.wiley.com/doi/full/10.1029/2018GL080634
SO147-106KL	UK37	-12.05	-77.66	UK'37=0.034T+0.039	Prahl 1988	https://www.sciencedirect.com/science/article/abs/pii/0016703788901329	Rein et al., 2005	https://agupubs.onlinelibrary.wiley.com/doi/10.1029/2004PA001099
M77/2-005-3	UK37	-12.09	-77.67	UK'37=0.033T+0.044	Müller 1998	https://www.sciencedirect.com/science/article/pii/S0016703798000970	Salvatteci et al., 2019	https://agupubs.onlinelibrary.wiley.com/doi/full/10.1029/2018GL080634
M77/2-003-2	UK37	-15.1	-75.69	UK'37=0.033T+0.044	Müller 1998	https://www.sciencedirect.com/science/article/pii/S0016703798000970	Salvatteci et al., 2019	https://agupubs.onlinelibrary.wiley.com/doi/full/10.1029/2018GL080634
PC-2	UK37	-15.25	-75.97	UK'37=0.033T+0.044	Müller 1998	https://www.sciencedirect.com/science/article/pii/S0016703798000970	Chazen et al., 2009	https://agupubs.onlinelibrary.wiley.com/doi/full/10.1029/2009GL039749
ODP1237	UK37	-16	-76.38	UK'37=0.034T+0.039	Prahl 1988	https://www.sciencedirect.com/science/article/abs/pii/0016703788901329	Shaari et al., 2013	https://www.academia.edu/27027224
Y71-6-12P	UK37	-16.44	-77.56	UK'37=0.034T+0.039	Prahl 1988	https://www.sciencedirect.com/science/article/abs/pii/0016703788901329	Prahl et al., 2006	https://www.sciencedirect.com/science/article/pii/S001670370500757X
TG7	UK37	-17.25	-78.11	UK'37=0.033T+0.044	Müller 1998	https://www.sciencedirect.com/science/article/pii/S0016703798000970	Calvo et al., 2001	https://agupubs.onlinelibrary.wiley.com/doi/abs/10.1029/2000GL012024
M135-004-3	UK37	-17.41	-71.74	UK'37=0.033T+0.044	Müller 1998	https://www.sciencedirect.com/science/article/pii/S0016703798000970	Salvatteci et al., 2019	https://agupubs.onlinelibrary.wiley.com/doi/full/10.1029/2018GL080634
M135-005-3	UK37	-17.42	-71.77	UK'37=0.033T+0.044	Müller 1998	https://www.sciencedirect.com/science/article/pii/S0016703798000970	Salvatteci et al., 2019	https://agupubs.onlinelibrary.wiley.com/doi/full/10.1029/2018GL080634
GB3388-1	UK37	-25.22	-75.52	UK'37=0.034T+0.039	Prahl 1988	https://www.sciencedirect.com/science/article/abs/pii/0016703788901329	Ho et al., 2012	https://agupubs.onlinelibrary.wiley.com/doi/abs/10.1029/2012PA002317
GB7139-2	UK37	-30.2	-71.98	UK'37=0.034T+0.039	Prahl 1988	https://www.sciencedirect.com/science/article/abs/pii/0016703788901329	Kaiser et al., 2008	https://www.sciencedirect.com/science/article/pii/S0277379108002175
GIK17748-2/GeoB3302-1	UK37	-33.22	-72.03	UK'37=0.033T+0.044	Müller 1998	https://www.sciencedirect.com/science/article/pii/S0016703798000970	Kim et al., 2002	https://www.sciencedirect.com/science/article/pii/S0277379102000124
GB3359-3	UK37	-35.22	-72.81	UK'37=0.033T+0.044	Müller 1998	https://www.sciencedirect.com/science/article/pii/S0016703798000970	Romero et al., 2006	https://www.sciencedirect.com/science/article/pii/S0033589405000992
ODP1234	UK37	-36.22	-73.68	UK'37=0.033T+0.044	Müller 1998	https://www.sciencedirect.com/science/article/pii/S0016703798000970	de Bar et al., 2018	https://doi.org/10.5194/cp-14-1783-2018
GB7165-1	UK37	-36.55	-73.67	UK'37=0.034T+0.039	Prahl 1988	https://www.sciencedirect.com/science/article/abs/pii/0016703788901329	Mohtadi et al., 2008	https://www.sciencedirect.com/science/article/pii/S0012821X0800294X
ODP1233	UK37	-41	-74.45	UK'37=0.034T+0.039	Prahl 1988	https://www.sciencedirect.com/science/article/abs/pii/0016703788901329	Kaiser et al., 2005; Lamy et al., 2004; 2007	https://agupubs.onlinelibrary.wiley.com/doi/10.1029/2005PA001146	http://science.sciencemag.org/content/304/5679/1959.full	https://www.sciencedirect.com/science/article/pii/S0012821X07002920
GB3313-1	UK37	-41	-74.3	UK'37=0.034T+0.039	Prahl 1988	https://www.sciencedirect.com/science/article/abs/pii/0016703788901329	Lamy et al., 2002	https://agupubs.onlinelibrary.wiley.com/doi/full/10.1029/2001PA000727
GB3327-5	UK37	-43.23	-79.98	UK'37=0.034T+0.039	Prahl 1988	https://www.sciencedirect.com/science/article/abs/pii/0016703788901329	Ho et al., 2012	https://agupubs.onlinelibrary.wiley.com/doi/abs/10.1029/2012PA002317
GB7186-3	UK37	-44.15	-75.19	UK'37=0.034T+0.039	Prahl 1988	https://www.sciencedirect.com/science/article/abs/pii/0016703788901329	Mohtadi et al., 2007	https://www.sciencedirect.com/science/article/pii/S0277379106003477
CF7-PC33	UK37	-44.33	-72.97	UK'37=0.034T+0.039	Prahl 1988	https://www.sciencedirect.com/science/article/abs/pii/0016703788901329	Sepúlveda et al., 2009	https://www.sciencedirect.com/science/article/abs/pii/S0033589409000775
SO213-59-2	Mg/Ca	-45.82	-116.87	Mg/Ca=0.407exp(0.107T)	Mashiotta 1999	https://www.sciencedirect.com/science/article/pii/S0012821X99001168	Tapia et al., 2015	https://www.sciencedirect.com/science/article/abs/pii/S0012821X14007237?via%3Dihub
MD07-3088	UK37	-46.07	-75.69	UK'37=0.033T+0.044	Müller 1998	https://www.sciencedirect.com/science/article/pii/S0016703798000970	Haddam et al., 2018	https://www.sciencedirect.com/science/article/abs/pii/S0277379117309903?via%3Dihub
RR9702A-11PC	UK37	-46.32	-76.54	UK'37=0.034T+0.039	Prahl 1988	https://www.sciencedirect.com/science/article/abs/pii/0016703788901329	Prahl et al., 2006	https://www.sciencedirect.com/science/article/pii/S001670370500757X
NBP05-05-JPC42	UK37	-49.92	-74.38	UK'37=0.034T+0.039	Prahl 1988	https://www.sciencedirect.com/science/article/abs/pii/0016703788901329	Caniupan et al., 2014	https://doi.org/10.1016/j.yqres.2014.07.009
MD07-3124	UK37	-50.52	-74.97	UK'37=0.034T+0.039	Prahl 1988	https://www.sciencedirect.com/science/article/abs/pii/0016703788901329	Caniupan et al., 2014	https://doi.org/10.1016/j.yqres.2014.07.009
MD07-3128	UK37	-52.66	-75.57	UK'37=0.034T+0.039	Prahl 1988	https://www.sciencedirect.com/science/article/abs/pii/0016703788901329	Caniupan et al., 2011	https://agupubs.onlinelibrary.wiley.com/doi/full/10.1029/2010PA002049
PC-03	UK37	-52.87	-74.08	UK'37=0.034T+0.039	Prahl 1988	https://www.sciencedirect.com/science/article/abs/pii/0016703788901329	Harada et al., 2013	https://www.sciencedirect.com/science/article/abs/pii/S0031018213000989?via%3Dihub
CHURR	UK37	-53.03	-73.9	UK'37=0.034T+0.039	Prahl 1988	https://www.sciencedirect.com/science/article/abs/pii/0016703788901329	Caniupan et al., 2014	https://doi.org/10.1016/j.yqres.2014.07.009
PS75/059-2	Mg/Ca	-54.22	-125.43	Mg/Ca=0.474exp(0.107T)	Mashiotta 1999	https://www.sciencedirect.com/science/article/pii/S0012821X99001168	Tapia et al., 2019	https://www.sciencedirect.com/science/article/abs/pii/S0277379118308813?via%3Dihub
E11-2	Mg/Ca	-56.06	-115.08	Mg/Ca=0.474exp(0.107T)	Mashiotta 1999	https://www.sciencedirect.com/science/article/pii/S0012821X99001168	Mashiotta et al., 1999	https://www.sciencedirect.com/science/article/pii/S0012821X99001168
PS75/072-4	TEX86	-57.56	-151.22	SST=67.5TEXL86+46.9	Kim 2010	https://www.sciencedirect.com/science/article/pii/S0016703710003054	Sigman et al., 2021	https://www.sciencedirect.com/science/article/pii/S0277379120306946?via%3Dihub

## Sheet: Trace model data
Age (ka)	WPWP(120E-160E,5N-5S)SST	EEP(110W-80W, 2N-4S)SST	ΔSST(WPWP-EEP)	1000 m depth	Age (ka)	West	East	North	South	bottom	300 m depth	West	East	North	South	bottom
-0.03	29.1562	24.9236	4.23259	WPWP(5N-5S, 120E-170E)	-0.0299988	-3.70994	-0.628789	-2.3648	-4.72504	2.56175	WPWP(5N-5S, 120E-170E)	-3.56622	-0.640886	-2.5954	-4.55606	742.451
-0.02	29.025	24.6213	4.40369	Relative to the heat flux in the warm pool	-0.0200005	-3.61185	-0.595175	-2.12523	-4.86951	2.34315	Relative to the heat flux in the warm pool	-3.4656	-0.607434	-2.3438	-4.70347	738.535
-0.01	28.8934	24.8871	4.00634	Positive bias represents heat absorption	-0.0100002	-3.82001	-0.598818	-1.96079	-5.16329	2.23873	Positive bias represents heat absorption	-3.67244	-0.6112	-2.20063	-4.98046	724.467
0	28.9164	24.5537	4.36277		0	-3.57279	-0.60071	-2.2169	-4.4361	2.14836		-3.43077	-0.616317	-2.45443	-4.28526	725.473
0.01	28.8816	24.5282	4.35348		0.0100002	-3.54427	-0.568685	-1.94012	-4.18772	1.67516		-3.39299	-0.581657	-2.18035	-3.99756	625.677
0.02	28.8339	24.6471	4.18684		0.0200005	-3.60474	-0.562169	-1.91846	-4.55842	1.74495		-3.45579	-0.574152	-2.14009	-4.38046	753.568
0.03	28.7694	24.6762	4.09318		0.0300007	-3.75555	-0.63834	-2.00935	-4.66439	2.22362		-3.61353	-0.652694	-2.25004	-4.50646	703.276
0.04	28.7859	24.7284	4.05746		0.0400009	-3.71462	-0.58941	-1.57233	-4.8478	1.9883		-3.57299	-0.600711	-1.78734	-4.70054	747.359
0.05	28.7854	24.6816	4.10375		0.0500011	-3.49911	-0.598842	-2.4431	-4.26452	2.14315		-3.34483	-0.612399	-2.69445	-4.06467	693.332
0.06	28.6669	24.687	3.97991		0.0600014	-3.56722	-0.583507	-1.98434	-4.5474	2.20001		-3.41995	-0.596341	-2.20624	-4.37261	743.595
0.07	28.6489	24.5571	4.09173		0.0699997	-3.31208	-0.486781	-1.85813	-4.26125	1.66492		-3.16475	-0.499946	-2.09848	-4.09447	647.698
0.08	28.5734	24.3879	4.18558		0.0799999	-3.81357	-0.653025	-1.68076	-4.91266	2.50362		-3.66462	-0.665853	-1.91737	-4.72712	803.035
0.09	28.5849	24.3282	4.25669		0.0900002	-3.65696	-0.612293	-1.79967	-4.58182	2.06883		-3.51134	-0.627228	-2.03003	-4.42154	718.184
0.1	28.5939	24.481	4.11289		0.1	-3.70239	-0.586051	-1.75553	-4.73045	2.0423		-3.5584	-0.600003	-1.97754	-4.55216	756.466
0.11	28.5837	24.4372	4.14649		0.110001	-3.73083	-0.53566	-1.61639	-5.05108	1.55573		-3.58832	-0.549735	-1.85315	-4.88426	689.506
0.12	28.6916	24.5095	4.18218		0.120001	-3.56114	-0.610057	-2.2063	-4.19035	1.99469		-3.40993	-0.623719	-2.4502	-4.00565	689.308
0.13	28.6004	24.4813	4.11914		0.130001	-3.69715	-0.553378	-1.72766	-4.73457	2.17375		-3.55021	-0.566249	-1.94982	-4.57521	682.863
0.14	28.8059	24.7801	4.02579		0.140001	-3.38659	-0.536687	-2.74756	-4.43352	2.09311		-3.22991	-0.550724	-2.99742	-4.22206	684.806
0.15	28.6857	24.4675	4.21822		0.15	-3.61447	-0.614725	-2.15204	-4.34022	1.82898		-3.46952	-0.631507	-2.39723	-4.1801	713.595
0.16	28.6311	24.6016	4.02946		0.16	-3.44464	-0.508842	-1.92029	-4.3434	1.71732		-3.29255	-0.521814	-2.15518	-4.15817	646.603
0.17	28.5498	24.4807	4.06912		0.17	-3.73322	-0.583422	-1.77451	-4.83824	2.11719		-3.58064	-0.596741	-2.00984	-4.65068	710.79
0.18	28.5121	24.2873	4.22479		0.18	-3.70129	-0.543828	-1.71752	-4.62623	2.49254		-3.55384	-0.559158	-1.95624	-4.45475	748.539
0.19	28.6938	24.3519	4.34182		0.190001	-3.36651	-0.536522	-2.03173	-3.9807	1.51013		-3.21414	-0.55212	-2.27896	-3.7928	635.189
0.2	28.5477	24.4563	4.09133		0.200001	-3.53067	-0.60892	-1.74884	-4.69967	2.09538		-3.38367	-0.624293	-1.98875	-4.5252	718.98
0.21	28.6828	24.5242	4.15859		0.210001	-3.63431	-0.58189	-1.69821	-4.6003	1.65972		-3.48562	-0.596717	-1.93637	-4.41813	717.118
0.22	28.5493	24.3513	4.19792		0.220001	-3.62508	-0.647465	-1.55232	-4.17022	1.47796		-3.47172	-0.661656	-1.8047	-3.98387	705.585
0.23	28.6302	24.7774	3.85278		0.23	-3.57272	-0.50242	-2.46501	-4.99392	2.19495		-3.41919	-0.514708	-2.70234	-4.81459	646.086
0.24	28.6422	24.4242	4.21804		0.24	-3.4091	-0.579585	-2.28163	-3.95725	2.04274		-3.25761	-0.59347	-2.52753	-3.77024	730.196
0.25	28.5621	24.2635	4.29861		0.25	-3.84183	-0.664479	-1.37217	-4.66582	1.63586		-3.6992	-0.678043	-1.58668	-4.50842	747.62
0.26	28.5286	24.4044	4.12419		0.26	-3.57654	-0.611682	-1.63139	-4.39438	1.79652		-3.42432	-0.626205	-1.88452	-4.20179	687.23
0.27	28.4865	24.4831	4.00344		0.27	-3.67774	-0.597361	-2.16966	-4.91822	2.52308		-3.52903	-0.611879	-2.41327	-4.73621	757.204
0.28	28.6244	24.4567	4.16766		0.280001	-3.70572	-0.623297	-1.58735	-4.42312	1.62065		-3.55278	-0.636185	-1.81874	-4.25253	679.611
0.29	28.6823	24.7525	3.92973		0.290001	-3.17835	-0.52663	-2.58255	-3.85931	1.70867		-3.01978	-0.541023	-2.84195	-3.66117	680.863
0.3	28.5571	24.5411	4.01599		0.300001	-3.86621	-0.59562	-1.43138	-4.82089	1.80925		-3.7199	-0.607821	-1.65036	-4.64323	726.682
0.31	28.5129	24.5368	3.9761		0.310001	-3.75384	-0.550521	-1.93224	-4.77335	2.21434		-3.60313	-0.565289	-2.17245	-4.61486	773.187
0.32	28.4885	24.6541	3.8344		0.32	-3.57166	-0.580069	-1.96802	-4.44738	2.19434		-3.41554	-0.594094	-2.22103	-4.24556	691.089
0.33	28.6177	24.709	3.90866		0.33	-3.70832	-0.587594	-2.0218	-4.67911	2.16742		-3.56164	-0.599116	-2.25261	-4.51092	727.197
0.34	28.5705	24.3451	4.22533		0.34	-3.35696	-0.484858	-2.49719	-4.06571	1.78272		-3.20514	-0.499575	-2.74134	-3.88289	661.751
0.35	28.5198	24.2221	4.29762		0.35	-3.77495	-0.583854	-1.54383	-4.89493	2.51196		-3.62538	-0.595594	-1.77205	-4.7242	739.18
0.36	28.6066	24.6147	3.99191		0.360001	-3.60101	-0.523931	-2.14293	-4.54296	1.75207		-3.44982	-0.53758	-2.38376	-4.35786	717.514
0.37	28.4956	24.1762	4.31948		0.370001	-3.70202	-0.613105	-1.65649	-4.42816	1.83491		-3.5515	-0.624925	-1.88425	-4.25686	718.123
0.38	28.6098	24.5686	4.04126		0.380001	-3.62967	-0.579187	-2.10865	-4.59993	2.20128		-3.47726	-0.591835	-2.34027	-4.41086	716.191
0.39	28.5895	24.3757	4.21375		0.390001	-3.48075	-0.561972	-2.19675	-4.32455	2.18902		-3.32715	-0.578247	-2.44996	-4.1398	757.023
0.4	28.7263	24.3638	4.36248		0.4	-3.65359	-0.5933	-1.94826	-4.36962	1.89126		-3.50543	-0.606683	-2.18992	-4.19351	649.183
0.41	28.586	24.2243	4.36173		0.41	-3.83682	-0.627625	-1.61593	-4.3958	1.57297		-3.68689	-0.639293	-1.84391	-4.21702	715.018
0.42	28.6896	24.6898	3.9998		0.42	-3.71937	-0.611135	-2.06282	-4.52775	2.27324		-3.57104	-0.625294	-2.30255	-4.35986	782.076
0.43	28.6333	24.5765	4.05685		0.43	-3.66672	-0.553404	-2.03231	-4.5135	1.67668		-3.51166	-0.566237	-2.2807	-4.32365	662.396
0.44	28.6041	24.4048	4.19932		0.440001	-3.64298	-0.596198	-2.04037	-4.28252	1.911		-3.48661	-0.609196	-2.27803	-4.09756	662.393
0.45	28.6068	24.5159	4.09081		0.450001	-3.68444	-0.536992	-2.04577	-4.86053	2.40694		-3.53954	-0.54965	-2.27695	-4.70601	789.89
0.46	28.4373	24.3819	4.0554		0.460001	-3.93618	-0.560658	-1.83666	-4.98923	2.35171		-3.77981	-0.57431	-2.09098	-4.79633	765.421
0.47	28.6401	24.5746	4.06547		0.470001	-3.55879	-0.574121	-2.19214	-4.59977	1.99519		-3.40249	-0.586375	-2.42488	-4.42267	730.645
0.48	28.6107	24.7689	3.84175		0.48	-3.61278	-0.530561	-2.42947	-4.75691	2.28073		-3.45589	-0.542374	-2.68058	-4.56831	728.451
0.49	28.6305	24.4744	4.15613		0.49	-3.67183	-0.606493	-2.11945	-4.50588	1.89025		-3.51753	-0.620127	-2.37499	-4.32261	752.748
0.5	28.6458	24.4047	4.2411		0.5	-3.81775	-0.658242	-1.67732	-4.65744	1.62316		-3.66972	-0.668734	-1.90149	-4.49808	699.824
0.51	28.5396	24.2636	4.27596		0.51	-3.7533	-0.636003	-1.65153	-4.20851	1.91808		-3.60148	-0.648532	-1.8849	-4.02734	741.154
0.52	28.5666	24.5206	4.04596		0.52	-3.80246	-0.62066	-1.97805	-4.7508	2.4873		-3.65658	-0.632391	-2.20135	-4.60089	753.771
0.53	28.6861	24.5113	4.17476		0.530001	-3.67115	-0.646223	-2.35461	-4.30195	2.06188		-3.52085	-0.658702	-2.5851	-4.11463	735.978
0.54	28.5398	24.5965	3.94336		0.540001	-3.72304	-0.543959	-2.05525	-4.58802	1.84504		-3.57423	-0.556119	-2.28398	-4.40669	724.995
0.55	28.6942	24.4402	4.25398		0.550001	-3.71389	-0.606482	-2.26709	-4.42526	2.00183		-3.56022	-0.621003	-2.528	-4.24237	691.298
0.56	28.6745	24.7597	3.91482		0.560001	-3.64104	-0.544253	-2.18914	-5.07318	2.62538		-3.48688	-0.555682	-2.41782	-4.89546	764.774
0.57	28.5951	24.4477	4.1474		0.57	-3.63968	-0.602359	-1.72347	-4.27224	1.71227		-3.48468	-0.615543	-1.9713	-4.0824	708.681
0.58	28.7099	24.5537	4.15623		0.58	-3.75557	-0.650223	-1.97657	-4.45839	1.69471		-3.60748	-0.662952	-2.20663	-4.28945	724.548
0.59	28.6282	24.6485	3.97971		0.59	-3.6953	-0.595076	-2.14224	-4.85054	2.14554		-3.54184	-0.610469	-2.3915	-4.65682	773.167
0.6	28.6418	24.5575	4.08427		0.6	-3.59875	-0.565214	-1.85956	-4.49526	2.0033		-3.44853	-0.57711	-2.09314	-4.32345	699.958
0.61	28.5804	24.3603	4.22013		0.610001	-3.75421	-0.628442	-1.90657	-4.67741	2.24645		-3.60219	-0.641707	-2.14535	-4.49312	774.101
0.62	28.5406	24.2259	4.31473		0.620001	-3.76134	-0.614325	-1.59896	-4.76759	1.92424		-3.61399	-0.627765	-1.83997	-4.61515	721.475
0.63	28.576	24.4964	4.07968		0.630001	-3.61514	-0.570726	-2.03704	-4.23478	2.03544		-3.45559	-0.583549	-2.29162	-4.03396	720.521
0.64	28.4311	24.3804	4.05073		0.640001	-4.09524	-0.633451	-1.5777	-5.01044	2.31368		-3.95122	-0.645781	-1.80555	-4.84553	765.091
0.65	28.663	24.674	3.98901		0.65	-3.64258	-0.514432	-2.1046	-4.49695	1.92154		-3.4923	-0.526048	-2.33791	-4.32695	727.115
0.66	28.6326	24.4018	4.23086		0.66	-3.78669	-0.602655	-1.87689	-4.90447	1.98211		-3.64025	-0.615498	-2.10528	-4.74259	757.843
0.67	28.5609	24.3183	4.2426		0.67	-3.75362	-0.61002	-1.50031	-4.86934	1.63727		-3.60016	-0.621541	-1.73523	-4.69166	728.668
0.68	28.5702	24.6776	3.89256		0.68	-3.70136	-0.548599	-2.23895	-4.93041	2.50874		-3.54993	-0.560497	-2.47624	-4.75484	722.281
0.69	28.4956	24.207	4.28858		0.690001	-3.8098	-0.612467	-1.70839	-4.96791	1.85177		-3.65284	-0.625307	-1.95712	-4.77373	736.04
0.7	28.6936	24.9266	3.76703		0.700001	-3.60864	-0.511486	-2.24625	-5.01991	2.4795		-3.46227	-0.524355	-2.46824	-4.8668	756.341
0.71	28.5468	24.5474	3.99944		0.710001	-3.72437	-0.571671	-2.05505	-4.87305	2.09221		-3.5696	-0.582117	-2.2884	-4.67244	765.678
0.72	28.581	24.2434	4.33762		0.720001	-3.53569	-0.602439	-2.30139	-4.24791	2.15792		-3.38227	-0.616903	-2.55864	-4.06911	704.735
0.73	28.5838	24.4547	4.12911		0.73	-3.77823	-0.641211	-1.8068	-4.48825	1.93532		-3.62744	-0.6534	-2.04119	-4.31454	773.685
0.74	28.5097	24.4911	4.01857		0.74	-3.79428	-0.592474	-1.77378	-4.88134	2.00845		-3.64618	-0.604808	-2.0063	-4.71092	757.111
0.75	28.6734	24.4018	4.27163		0.75	-3.44626	-0.591059	-2.42322	-4.13984	1.82428		-3.29031	-0.604977	-2.68943	-3.9515	715.475
0.76	28.5884	24.4738	4.11458		0.76	-3.76494	-0.632823	-1.32467	-4.59525	1.3105		-3.61538	-0.643763	-1.54158	-4.42128	757.857
0.77	28.487	24.232	4.25494		0.77	-3.81752	-0.597748	-1.67604	-4.54128	1.89359		-3.67003	-0.610707	-1.91042	-4.36361	711.258
0.78	28.6286	24.681	3.94757		0.780001	-3.81756	-0.597656	-2.08479	-5.09712	2.47857		-3.66435	-0.61071	-2.32998	-4.92743	807.473
0.79	28.7175	24.7682	3.94938		0.790001	-3.73408	-0.572717	-2.12924	-4.62464	1.85831		-3.58335	-0.583862	-2.35417	-4.44554	727.023
0.8	28.6207	24.5342	4.08651		0.800001	-3.4346	-0.527095	-2.13017	-4.37895	1.55129		-3.28523	-0.540142	-2.37047	-4.20666	678.882
0.81	28.65	24.3626	4.28748		0.810001	-3.92777	-0.613306	-1.55412	-4.96205	1.99234		-3.77858	-0.626717	-1.79535	-4.78654	795.317
0.82	28.7025	24.5349	4.16757		0.82	-3.50775	-0.497	-2.15403	-4.72136	1.91025		-3.35382	-0.508791	-2.38724	-4.54037	708.469
0.83	28.4996	24.4613	4.03824		0.83	-3.81848	-0.607326	-1.87266	-4.64121	2.00341		-3.67554	-0.622783	-2.10783	-4.48252	732.639
0.84	28.5289	24.5344	3.99446		0.84	-3.78539	-0.585208	-1.97386	-5.03763	2.14519		-3.6321	-0.597187	-2.2115	-4.84482	791.964
0.85	28.6373	24.398	4.23935		0.85	-3.79341	-0.616293	-1.56176	-4.80542	1.94158		-3.64399	-0.630018	-1.79524	-4.63996	734.295
0.86	28.5923	24.6471	3.94524		0.860001	-4.07476	-0.592208	-1.29313	-5.5643	2.07747		-3.93392	-0.604699	-1.51239	-5.40351	789.924
0.87	28.6026	24.273	4.32967		0.870001	-3.52602	-0.619818	-1.73419	-3.89082	1.26995		-3.37179	-0.633432	-1.98719	-3.70677	660.358
0.88	28.6568	24.644	4.01281		0.880001	-3.63673	-0.590042	-2.50061	-4.48595	2.62388		-3.48887	-0.603415	-2.73853	-4.31697	722.878
0.89	28.542	24.5295	4.01253		0.890001	-3.85553	-0.583309	-1.72132	-4.86677	1.98189		-3.70366	-0.594266	-1.95619	-4.68099	735.723
0.9	28.6335	24.5936	4.03993		0.9	-3.70095	-0.569254	-2.07265	-4.99866	2.47233		-3.55017	-0.582536	-2.31316	-4.82129	737.736
0.91	28.5779	24.4791	4.09878		0.91	-3.59216	-0.513458	-1.93801	-4.30697	1.94198		-3.44382	-0.527857	-2.17672	-4.1294	728.662
0.92	28.6269	24.5588	4.06804		0.92	-3.73182	-0.602381	-1.89101	-5.02049	2.32473		-3.58456	-0.615622	-2.12099	-4.85842	713.205
0.93	28.5099	24.2858	4.2241		0.93	-3.76533	-0.603461	-1.8204	-4.64996	1.69841		-3.61526	-0.616467	-2.052	-4.47371	756.528
0.94	28.5551	24.4962	4.05893		0.940001	-3.60799	-0.620605	-2.13497	-4.55729	2.28792		-3.45143	-0.635338	-2.38852	-4.35356	699.475
0.95	28.5605	24.4413	4.11923		0.950001	-4.08447	-0.680504	-1.85061	-5.15695	2.48406		-3.94238	-0.693351	-2.07434	-5.00375	818.925
0.96	28.5498	24.3789	4.17098		0.960001	-3.79148	-0.601617	-1.7695	-4.67538	1.65035		-3.64045	-0.616102	-2.00818	-4.49006	713.679
0.97	28.5326	24.6821	3.85046		0.970001	-3.7632	-0.617822	-2.05944	-4.94181	2.31287		-3.61158	-0.633605	-2.31119	-4.75346	808.082
0.98	28.6063	24.6194	3.98697		0.98	-3.7901	-0.626106	-1.79905	-4.95202	2.26721		-3.63903	-0.639179	-2.03195	-4.77811	751.05
0.99	28.6096	24.7689	3.84069		0.99	-3.55826	-0.527844	-1.87535	-4.48383	1.65639		-3.41044	-0.541454	-2.11387	-4.31319	709.975
1	28.5588	24.4453	4.11352		1	-3.51544	-0.52596	-2.00769	-4.31025	1.65943		-3.36614	-0.541734	-2.26009	-4.12503	690.381
1.01	28.4366	24.5385	3.89809		1.01	-4.08703	-0.669402	-1.41027	-5.24823	2.45386		-3.94206	-0.680379	-1.63775	-5.07691	788.986
1.02	28.5797	24.2621	4.31756		1.02	-3.5649	-0.535992	-1.85911	-4.08495	1.42533		-3.41712	-0.552663	-2.09094	-3.91152	732.477
1.03	28.5492	24.5176	4.03152		1.03	-3.85154	-0.580833	-1.92537	-5.1875	2.39101		-3.7004	-0.59304	-2.17015	-5.00465	783.037
1.04	28.6385	24.1699	4.46864		1.04	-3.54117	-0.58424	-2.05385	-4.28269	1.80884		-3.39271	-0.597436	-2.28843	-4.11394	727.311
1.05	28.5633	24.3863	4.17696		1.05	-3.76466	-0.587031	-1.54767	-4.78015	1.77081		-3.61679	-0.599986	-1.78087	-4.61597	725.862
1.06	28.6725	24.1152	4.55731		1.06	-3.67018	-0.597638	-2.08812	-4.24474	1.64333		-3.52254	-0.611163	-2.33634	-4.06448	673.363
1.07	28.5812	24.2092	4.37198		1.07	-3.71873	-0.565499	-1.40572	-4.62081	1.73894		-3.5731	-0.577707	-1.62167	-4.45304	757.224
1.08	28.5777	24.4091	4.16863		1.08	-3.90986	-0.610837	-1.90964	-5.17506	2.28074		-3.76003	-0.623927	-2.14819	-5.01027	745.578
1.09	28.5983	24.6713	3.92702		1.09	-3.52097	-0.550847	-2.29446	-4.45585	2.14317		-3.3725	-0.562733	-2.52369	-4.28023	701.96
1.1	28.5034	24.4072	4.09611		1.1	-3.82115	-0.621279	-1.7193	-4.87288	2.04789		-3.66961	-0.635408	-1.96523	-4.6969	771.552
1.11	28.515	24.4578	4.05719		1.11	-3.76811	-0.596681	-1.70613	-4.85986	2.00373		-3.61969	-0.610266	-1.94301	-4.68053	730.992
1.12	28.589	24.3945	4.19452		1.12	-3.66596	-0.564467	-2.18073	-4.77196	2.16165		-3.51855	-0.578565	-2.42359	-4.60059	763.557
1.13	28.5429	24.5665	3.97635		1.13	-3.9877	-0.65403	-1.75412	-5.02679	2.06263		-3.8412	-0.666775	-1.99151	-4.85338	753.808
1.14	28.573	24.4568	4.11623		1.14	-3.68125	-0.607993	-1.75991	-4.38764	1.83956		-3.5359	-0.621383	-1.98118	-4.22747	694.934
1.15	28.5789	24.4845	4.09439		1.15	-3.64168	-0.489794	-2.10535	-4.90365	1.90919		-3.49249	-0.503044	-2.33656	-4.71817	755.42
1.16	28.5735	24.217	4.35645		1.16	-3.66047	-0.619638	-1.92213	-4.42411	1.92645		-3.50779	-0.633586	-2.17645	-4.24536	697.237
1.17	28.5765	24.3256	4.25092		1.17	-3.69059	-0.56539	-1.81963	-4.62637	2.12302		-3.53775	-0.577709	-2.05978	-4.4488	756.2
1.18	28.5765	24.2282	4.34827		1.18	-3.66187	-0.620389	-1.88943	-4.55986	1.88987		-3.51414	-0.634348	-2.134	-4.38285	711.395
1.19	28.6011	24.4235	4.17766		1.19	-3.62603	-0.570068	-1.99019	-4.32287	1.99981		-3.48273	-0.585046	-2.23435	-4.15443	751.213
1.2	28.4215	24.4877	3.93374		1.2	-4.01468	-0.590623	-1.19369	-5.38375	1.94409		-3.86966	-0.600306	-1.40821	-5.21978	704.217
1.21	28.5582	24.494	4.06426		1.21	-3.69912	-0.655577	-2.32243	-4.54212	2.11802		-3.54818	-0.667628	-2.55987	-4.36761	773.281
1.22	28.5876	24.5235	4.06411		1.22	-3.51141	-0.535135	-2.57455	-4.36059	2.33429		-3.35868	-0.547978	-2.80619	-4.17444	724.852
1.23	28.6091	24.4724	4.1367		1.23	-3.79106	-0.621745	-1.91101	-4.44207	1.7545		-3.64652	-0.632922	-2.14013	-4.28087	708.949
1.24	28.4946	24.1607	4.33384		1.24	-3.85574	-0.702424	-1.87021	-4.51198	2.1447		-3.70406	-0.716151	-2.11341	-4.32603	743.701
1.25	28.5202	24.4226	4.09767		1.25	-3.90349	-0.649975	-1.61026	-4.79261	1.99061		-3.75507	-0.66142	-1.83969	-4.62262	765.906
1.26	28.6272	24.511	4.11622		1.26	-3.49163	-0.578193	-2.39096	-4.00417	1.73359		-3.33701	-0.590952	-2.63106	-3.8096	697.251
1.27	28.5515	24.4026	4.14888		1.27	-3.64649	-0.615427	-2.28578	-4.59558	2.28241		-3.49328	-0.628619	-2.52923	-4.42345	733.481
1.28	28.5959	24.7099	3.88603		1.28	-3.51596	-0.56707	-2.50306	-4.47038	2.04433		-3.36485	-0.579728	-2.73801	-4.28833	704.133
1.29	28.4322	24.5017	3.93052		1.29	-3.96495	-0.589831	-1.92639	-5.2931	2.47941		-3.81633	-0.6027	-2.16242	-5.11616	810.908
1.3	28.5022	24.283	4.21924		1.3	-3.57193	-0.638016	-2.0301	-4.21318	1.83749		-3.41858	-0.653881	-2.27792	-4.02418	746.633
1.31	28.3698	24.434	3.9358		1.31	-4.03451	-0.609582	-1.45387	-5.45109	2.49059		-3.89546	-0.620494	-1.66713	-5.29368	817.955
1.32	28.5184	24.4146	4.1038		1.32	-3.61343	-0.589086	-1.96778	-4.47738	1.86058		-3.46206	-0.602696	-2.20489	-4.29577	718.762
1.33	28.4941	24.2531	4.24102		1.33	-3.89036	-0.624748	-1.58605	-5.02319	2.19861		-3.74365	-0.637356	-1.82656	-4.85298	737.652
1.34	28.5248	24.3365	4.18834		1.34	-3.56004	-0.588089	-2.33941	-4.62144	2.31833		-3.40421	-0.602567	-2.59242	-4.43668	760.144
1.35	28.4848	24.2391	4.24574		1.35	-3.78491	-0.598997	-1.64458	-4.84041	1.79917		-3.63589	-0.611866	-1.88481	-4.65712	704.856
1.36	28.4507	24.445	4.00566		1.36	-3.78034	-0.61995	-1.8837	-4.7546	2.53532		-3.63243	-0.632849	-2.12068	-4.58544	819.401
1.37	28.4739	24.1764	4.29757		1.37	-3.78087	-0.621412	-1.5206	-4.36234	1.62152		-3.63534	-0.634633	-1.74758	-4.1942	686.033
1.38	28.5113	24.5552	3.95616		1.38	-3.97318	-0.665005	-1.44778	-4.96476	2.0682		-3.83041	-0.675952	-1.66729	-4.80027	778.54
1.39	28.5479	24.3393	4.20855		1.39	-3.68224	-0.62815	-1.82795	-4.30355	2.1521		-3.53429	-0.642313	-2.0668	-4.12682	697.416
1.4	28.4529	24.2642	4.18865		1.4	-3.87193	-0.643024	-1.61018	-4.52274	1.86555		-3.73206	-0.655044	-1.82571	-4.36278	718.072
1.41	28.5024	24.7754	3.72701		1.41	-3.63719	-0.484914	-1.92415	-4.77285	1.98411		-3.48676	-0.496271	-2.16959	-4.59107	702.948
1.42	28.4953	24.5147	3.98065		1.42	-3.74942	-0.630444	-2.32976	-4.58451	2.22586		-3.60309	-0.644552	-2.56673	-4.41278	783.051
1.43	28.5198	24.3806	4.13919		1.43	-3.65869	-0.603882	-1.88	-4.34081	1.93075		-3.51286	-0.617058	-2.10596	-4.16424	716.208
1.44	28.5661	24.6125	3.95356		1.44	-3.62495	-0.588083	-1.73789	-4.40344	1.85444		-3.47301	-0.599263	-1.97762	-4.21126	719.383
1.45	28.4888	24.2892	4.19962		1.45	-3.7176	-0.632955	-1.90659	-4.62883	2.25628		-3.57039	-0.646657	-2.1394	-4.46739	776.734
1.46	28.5728	24.3665	4.20631		1.46	-3.72651	-0.610692	-1.85522	-4.6009	2.24109		-3.57853	-0.623625	-2.10062	-4.42351	705.786
1.47	28.4338	24.2513	4.18249		1.47	-3.93603	-0.643225	-1.44519	-4.96184	2.51139		-3.78734	-0.65559	-1.68235	-4.78211	768.555
1.48	28.5877	24.6	3.98772		1.48	-3.68255	-0.577391	-1.91935	-4.74296	1.76032		-3.53802	-0.588279	-2.14447	-4.5784	703.36
1.49	28.5336	24.4841	4.04942		1.49	-3.84039	-0.60759	-1.37593	-4.84863	1.89677		-3.69529	-0.619415	-1.61524	-4.68024	744.882
1.5	28.518	24.3628	4.15521		1.5	-3.73457	-0.608128	-1.92461	-4.57663	2.04982		-3.5872	-0.619616	-2.15168	-4.40258	715.509
1.51	28.4589	24.5268	3.93201		1.51	-3.796	-0.606837	-1.71884	-4.70965	2.33318		-3.65389	-0.617734	-1.94364	-4.55479	738.841
1.52	28.6211	24.18	4.44111		1.52	-3.72038	-0.603667	-1.88072	-4.30799	1.73045		-3.5817	-0.615669	-2.08447	-4.15365	718.275
1.53	28.4882	24.4587	4.0295		1.53	-3.95128	-0.624656	-1.86693	-4.71128	1.87189		-3.80847	-0.635932	-2.09465	-4.54251	708.469
1.54	28.6411	24.5489	4.09226		1.54	-3.61946	-0.559258	-2.02618	-4.40079	1.86702		-3.47166	-0.570306	-2.25223	-4.2295	738.926
1.55	28.6356	24.5683	4.06731		1.55	-3.60286	-0.514033	-2.30401	-4.66031	2.46646		-3.45252	-0.527195	-2.55034	-4.47785	726.326
1.56	28.6527	24.8557	3.797		1.56	-3.64619	-0.579429	-2.21948	-4.73042	2.06443		-3.50038	-0.590367	-2.44436	-4.56539	726.093
1.57	28.5146	24.647	3.86763		1.57	-3.64431	-0.561837	-2.25424	-4.25017	2.04264		-3.49615	-0.573906	-2.47803	-4.0789	738.891
1.58	28.6536	24.6803	3.97331		1.58	-3.48935	-0.488382	-2.34481	-4.26117	1.52646		-3.33784	-0.501122	-2.59134	-4.078	674.288
1.59	28.4367	24.3767	4.06002		1.59	-3.98918	-0.654145	-1.59631	-5.18831	2.5244		-3.8391	-0.667161	-1.83843	-5.01526	825.419
1.6	28.4866	24.4756	4.01102		1.6	-3.77351	-0.585164	-1.79263	-4.71999	2.01971		-3.62478	-0.594666	-2.01465	-4.55099	685.007
1.61	28.6138	24.4609	4.15284		1.61	-3.88804	-0.553928	-1.85983	-4.68361	1.92957		-3.74207	-0.566341	-2.09014	-4.51259	733.649
1.62	28.5581	24.2323	4.32577		1.62	-3.8423	-0.652371	-1.58737	-4.65634	1.93697		-3.69346	-0.663983	-1.83092	-4.4973	746.047
1.63	28.6391	24.4801	4.15902		1.63	-3.651	-0.547179	-2.04206	-4.27622	1.81999		-3.50438	-0.558015	-2.27083	-4.10393	728.272
1.64	28.6347	24.3339	4.30081		1.64	-3.76735	-0.624833	-1.70367	-4.43967	1.38997		-3.62221	-0.636705	-1.92789	-4.28092	720.845
1.65	28.5733	24.4887	4.08463		1.65	-3.67003	-0.612599	-1.94098	-4.2671	1.56589		-3.51997	-0.622692	-2.173	-4.09765	698.594
1.66	28.6573	24.4793	4.17794		1.66	-3.49468	-0.583607	-2.1187	-3.8496	1.62318		-3.34022	-0.595665	-2.36201	-3.66639	732.341
1.67	28.6225	24.6088	4.0137		1.67	-3.85424	-0.631781	-2.02986	-4.81643	2.21926		-3.70664	-0.64339	-2.25626	-4.64758	750.863
1.68	28.4168	24.3376	4.07925		1.68	-3.84152	-0.570046	-1.71936	-4.94185	2.41828		-3.69736	-0.583532	-1.95237	-4.77922	773.502
1.69	28.5084	24.451	4.05737		1.69	-3.8007	-0.624385	-1.52578	-4.5755	1.69271		-3.651	-0.635185	-1.74803	-4.39338	731.363
1.7	28.5496	24.4991	4.05052		1.7	-3.67279	-0.575275	-2.26228	-4.70711	2.35879		-3.52181	-0.585841	-2.49928	-4.53633	699.235
1.71	28.575	24.4547	4.1203		1.71	-3.49282	-0.563655	-2.19508	-4.17048	1.91819		-3.34121	-0.578067	-2.43644	-3.99873	720.023
1.72	28.6175	24.6649	3.95258		1.72	-3.93997	-0.59893	-1.86943	-5.1688	2.39828		-3.78986	-0.61097	-2.10751	-5.00199	745.711
1.73	28.614	24.632	3.98202		1.73	-3.75268	-0.558356	-1.97555	-4.77429	1.78739		-3.60427	-0.568437	-2.19927	-4.59594	741.165
1.74	28.5525	24.2879	4.26459		1.74	-3.8732	-0.599244	-1.46668	-5.10748	1.95805		-3.72904	-0.611998	-1.68682	-4.95275	745.276
1.75	28.5764	24.3554	4.22101		1.75	-3.71143	-0.666453	-1.91185	-4.39628	2.14569		-3.55899	-0.681618	-2.17179	-4.19477	773.28
1.76	28.5838	24.5614	4.02245		1.76	-3.78074	-0.555918	-2.07157	-4.83357	2.42456		-3.6329	-0.568383	-2.30331	-4.687	747.818
1.77	28.618	24.5463	4.07165		1.77	-3.59159	-0.599654	-2.09754	-4.3403	1.64752		-3.4366	-0.610584	-2.33388	-4.14063	672.356
1.78	28.5489	24.2002	4.34869		1.78	-3.76296	-0.598659	-1.71648	-4.47611	2.10056		-3.61767	-0.61138	-1.9469	-4.31791	737.825
1.79	28.5161	24.3478	4.16823		1.79	-3.42272	-0.541191	-2.32153	-4.06364	2.05478		-3.27378	-0.557122	-2.57288	-3.88876	702.971
1.8	28.5486	24.5383	4.01036		1.8	-3.74461	-0.569218	-1.93597	-5.03404	2.22914		-3.59434	-0.580378	-2.17028	-4.85538	699.973
1.81	28.5153	24.1716	4.34371		1.81	-3.70934	-0.599341	-1.69575	-4.33199	1.81682		-3.55774	-0.611354	-1.93493	-4.16154	710.184
1.82	28.5021	24.4946	4.00749		1.82	-3.83147	-0.580517	-1.81239	-4.95516	1.85852		-3.6775	-0.590491	-2.03774	-4.77343	735.073
1.83	28.5598	24.1479	4.41188		1.83	-3.66827	-0.586315	-2.06716	-4.28984	1.62406		-3.51556	-0.599623	-2.3121	-4.10626	740.092
1.84	28.4509	24.4106	4.04024		1.84	-3.82926	-0.666061	-2.10365	-4.91653	2.66392		-3.67134	-0.678023	-2.35112	-4.72784	765.669
1.85	28.5804	24.3853	4.19511		1.85	-3.67508	-0.580616	-2.0823	-4.71917	2.15953		-3.52179	-0.593963	-2.33291	-4.54479	736.787
1.86	28.5874	24.5572	4.03016		1.86	-3.78115	-0.638629	-1.75287	-4.68101	1.95283		-3.63216	-0.651155	-1.98902	-4.50892	765.3
1.87	28.5175	24.5471	3.97044		1.87	-3.84288	-0.599709	-1.78982	-4.93484	2.01857		-3.69092	-0.611651	-2.03155	-4.7588	766.407
1.88	28.5844	24.5723	4.01201		1.88	-3.67896	-0.564137	-1.85262	-4.25232	1.50526		-3.52752	-0.577284	-2.07852	-4.07792	734.859
1.89	28.4858	24.562	3.92384		1.89	-3.79282	-0.538634	-1.8926	-4.58326	1.9118		-3.63906	-0.550285	-2.1315	-4.40471	712.844
1.9	28.6287	24.5629	4.06573		1.9	-3.45849	-0.585741	-2.37546	-4.15044	1.7384		-3.3049	-0.599269	-2.61388	-3.96541	673.831
1.91	28.4925	24.3608	4.13165		1.91	-3.81846	-0.569566	-1.73394	-4.94766	2.18296		-3.66342	-0.58452	-1.98467	-4.76477	771.467
1.92	28.4428	24.1955	4.24725		1.92	-3.84234	-0.621366	-1.80194	-4.814	1.8763		-3.6944	-0.636702	-2.04212	-4.62974	803.995
1.93	28.3853	24.1567	4.2286		1.93	-4.015	-0.638998	-1.21458	-5.07471	2.13549		-3.86651	-0.652498	-1.44411	-4.90865	770.87
1.94	28.6946	24.5486	4.14602		1.94	-3.52542	-0.579551	-2.16591	-4.16655	1.71402		-3.3717	-0.597191	-2.43934	-3.97205	754.824
1.95	28.5479	24.1756	4.37233		1.95	-3.89827	-0.684965	-1.59119	-4.59689	1.76039		-3.75244	-0.699342	-1.81972	-4.42842	741.239
1.96	28.5032	24.4696	4.03353		1.96	-3.81342	-0.613216	-1.50787	-4.78606	1.65891		-3.66328	-0.62706	-1.75102	-4.59223	745.09
1.97	28.4575	24.3698	4.08771		1.97	-3.65569	-0.580917	-2.0701	-4.37621	1.79105		-3.50709	-0.597186	-2.31693	-4.19337	689.768
1.98	28.4953	24.2276	4.26772		1.98	-3.64179	-0.565223	-1.69321	-4.7019	1.74184		-3.48746	-0.578334	-1.93032	-4.51994	754.066
1.99	28.4716	24.4311	4.04053		1.99	-3.62947	-0.599302	-1.73742	-4.55951	1.84834		-3.48283	-0.614595	-1.97969	-4.38913	725.442
2	28.4414	24.3103	4.13109		2	-3.85324	-0.650122	-1.80385	-4.96523	2.46393		-3.70215	-0.665528	-2.04919	-4.78943	766.32
2.01	28.5942	24.7272	3.86696		2.01	-3.60649	-0.533981	-2.18221	-4.73766	1.86376		-3.45303	-0.546054	-2.43165	-4.54524	753.164
2.02	28.3387	24.1887	4.15008		2.02	-4.07403	-0.705832	-1.39075	-5.1572	2.33648		-3.92631	-0.719212	-1.62641	-4.98323	788.673
2.03	28.4109	24.2149	4.19599		2.03	-3.79994	-0.616388	-1.80732	-4.79245	2.03091		-3.6535	-0.631807	-2.05407	-4.62199	712.385
2.04	28.3988	24.2831	4.11564		2.04	-4.07352	-0.649183	-1.26468	-5.49534	2.46718		-3.92924	-0.661765	-1.49073	-5.32892	831.668
2.05	28.4784	24.1073	4.37108		2.05	-3.84354	-0.631722	-1.73698	-4.73767	2.20206		-3.69604	-0.643787	-1.96739	-4.56676	732.894
2.06	28.6028	24.4232	4.17956		2.06	-3.58491	-0.538004	-2.25366	-4.54361	2.11937		-3.43836	-0.554216	-2.50477	-4.36496	737.958
2.07	28.4889	24.4564	4.03247		2.07	-3.71697	-0.587262	-1.41125	-4.90322	1.84696		-3.56975	-0.598041	-1.63901	-4.73406	708.417
2.08	28.4441	24.2171	4.22698		2.08	-3.92098	-0.576625	-1.33134	-4.6381	1.49791		-3.77368	-0.586622	-1.55793	-4.47163	745.879
2.09	28.5226	24.5425	3.98014		2.09	-3.792	-0.574561	-2.08312	-4.70497	2.3013		-3.64387	-0.58806	-2.32604	-4.52603	752.743
2.1	28.6643	24.4145	4.24987		2.1	-3.49692	-0.467838	-1.9917	-4.22963	1.5816		-3.34523	-0.481703	-2.24294	-4.05292	695.556
2.11	28.643	24.3945	4.24852		2.11	-3.6102	-0.602951	-2.18028	-4.61803	2.12828		-3.46531	-0.614794	-2.40801	-4.45994	732.489
2.12	28.5153	24.4372	4.07807		2.12	-3.70268	-0.568973	-1.68408	-4.628	1.67289		-3.55209	-0.580884	-1.92003	-4.44286	734.177
2.13	28.5301	24.4246	4.1055		2.13	-3.65601	-0.560016	-2.11249	-4.45424	2.05986		-3.51182	-0.571709	-2.34443	-4.28888	748.787
2.14	28.5278	24.3596	4.16825		2.14	-3.72319	-0.593918	-1.83472	-4.59588	1.72308		-3.57539	-0.605168	-2.06388	-4.42776	728.293
2.15	28.5731	24.4757	4.09743		2.15	-3.42292	-0.530413	-2.32975	-4.10275	1.72029		-3.27361	-0.543867	-2.5759	-3.92527	674.748
2.16	28.512	24.3628	4.14916		2.16	-3.50133	-0.547047	-2.10029	-4.46609	1.7634		-3.34447	-0.557948	-2.34617	-4.2692	666.34
2.17	28.3563	24.1906	4.16562		2.17	-3.99601	-0.682433	-1.53248	-4.9034	2.23459		-3.85036	-0.693806	-1.76178	-4.74181	794.291
2.18	28.4805	24.5017	3.97888		2.18	-3.71713	-0.592647	-1.93092	-4.65957	2.18326		-3.56861	-0.605118	-2.16581	-4.4751	736.284
2.19	28.5786	24.5586	4.01998		2.19	-3.5834	-0.537453	-2.13729	-4.49114	2.01808		-3.43231	-0.548796	-2.36921	-4.31564	672.14
2.2	28.4895	24.3958	4.09366		2.2	-3.59515	-0.52191	-2.1664	-4.81654	2.06515		-3.44758	-0.533762	-2.41077	-4.66106	740.575
2.21	28.5267	24.4941	4.03258		2.21	-3.92467	-0.629377	-1.84853	-4.87464	2.31359		-3.77774	-0.640589	-2.07374	-4.69689	772.267
2.22	28.6285	24.3224	4.30613		2.22	-3.69648	-0.619533	-2.30392	-4.54716	2.02118		-3.54796	-0.631329	-2.53856	-4.38319	748.255
2.23	28.5317	24.1544	4.37731		2.23	-3.65524	-0.592298	-1.68473	-4.1069	1.33701		-3.50929	-0.605506	-1.92123	-3.93821	734.115
2.24	28.5353	24.5396	3.99568		2.24	-3.68499	-0.533657	-2.02408	-4.69211	1.82182		-3.53472	-0.541903	-2.23856	-4.51626	719.239
2.25	28.6021	24.4759	4.12618		2.25	-3.50095	-0.503847	-2.48695	-4.31391	1.9742		-3.35324	-0.515821	-2.7216	-4.14318	685.317
2.26	28.459	24.2565	4.20247		2.26	-3.89787	-0.607405	-1.80989	-5.02479	2.50048		-3.75192	-0.620817	-2.04042	-4.86075	827.053
2.27	28.5371	24.4628	4.0743		2.27	-3.62457	-0.553741	-2.37732	-4.66302	1.97939		-3.47815	-0.566327	-2.61938	-4.48906	675.696
2.28	28.5749	24.5743	4.00061		2.28	-3.74797	-0.575036	-2.03971	-4.65609	1.6601		-3.60206	-0.586812	-2.26073	-4.48845	715.455
2.29	28.5112	24.3122	4.19893		2.29	-3.52475	-0.623198	-1.96199	-3.91338	1.77017		-3.37406	-0.638167	-2.21136	-3.72445	727.915
2.3	28.6372	24.2852	4.35202		2.3	-3.66221	-0.554619	-2.45491	-4.4744	1.94837		-3.50835	-0.566909	-2.68969	-4.2914	703.282
2.31	28.5187	24.2572	4.2615		2.31	-3.64364	-0.61988	-1.84935	-4.48982	1.84774		-3.50109	-0.635932	-2.09361	-4.33194	748.135
2.32	28.4711	24.3258	4.14535		2.32	-3.78983	-0.571383	-1.56	-4.68021	2.03828		-3.63758	-0.584517	-1.8093	-4.49305	800.455
2.33	28.5607	24.2145	4.34625		2.33	-3.50587	-0.559992	-2.05134	-4.01585	1.43105		-3.35542	-0.574373	-2.30128	-3.83875	665.43
2.34	28.6272	24.2186	4.40858		2.34	-3.5189	-0.572956	-1.93741	-4.13422	1.92776		-3.37079	-0.586748	-2.17737	-3.95658	652.024
2.35	28.4854	24.2588	4.22659		2.35	-3.9891	-0.693567	-1.35827	-4.68675	2.22058		-3.8431	-0.704815	-1.57242	-4.52188	808.47
2.36	28.474	24.2912	4.18281		2.36	-3.80086	-0.610596	-1.73887	-4.4967	1.59604		-3.65129	-0.622852	-1.9818	-4.30716	695.477
2.37	28.4749	24.4818	3.99313		2.37	-4.01651	-0.689993	-1.84583	-5.36398	2.80994		-3.87043	-0.704997	-2.09157	-5.20331	815.527
2.38	28.4903	24.2489	4.24138		2.38	-3.74819	-0.591615	-1.6879	-4.50032	1.71942		-3.59844	-0.602682	-1.91467	-4.31582	742.026
2.39	28.5168	24.2781	4.2387		2.39	-3.71309	-0.625161	-1.81363	-4.56158	1.83364		-3.56903	-0.639511	-2.05393	-4.40107	681.803
2.4	28.6151	24.5782	4.03683		2.4	-3.75031	-0.615192	-1.98702	-4.8957	2.17561		-3.60558	-0.626734	-2.22407	-4.72955	721.174
2.41	28.4741	24.4598	4.01432		2.41	-3.79542	-0.635443	-1.2848	-4.63831	1.89638		-3.65126	-0.647787	-1.50178	-4.46747	776.235
2.42	28.4942	24.4116	4.08261		2.42	-3.83052	-0.612885	-1.70018	-4.97737	2.12787		-3.68649	-0.625094	-1.93678	-4.81355	758.384
2.43	28.4856	24.1775	4.30806		2.43	-3.57941	-0.575747	-2.28677	-4.52757	2.02977		-3.42583	-0.590339	-2.53901	-4.33775	740.112
2.44	28.4183	24.0129	4.40532		2.44	-3.87722	-0.707335	-1.36142	-4.71289	1.84429		-3.73521	-0.71909	-1.59331	-4.55147	732.508
2.45	28.526	24.4671	4.05892		2.45	-3.53937	-0.512337	-2.08191	-4.63257	2.1402		-3.38804	-0.523158	-2.32643	-4.45181	695.866
2.46	28.529	24.401	4.12801		2.46	-3.64985	-0.583145	-2.07267	-4.4839	1.9336		-3.50351	-0.596182	-2.30981	-4.30939	703.425
2.47	28.5942	24.4455	4.1487		2.47	-3.38192	-0.503193	-2.28247	-4.33158	1.91418		-3.2298	-0.516846	-2.53348	-4.14799	727.739
2.48	28.3805	24.1513	4.22919		2.48	-3.76503	-0.656821	-1.16082	-4.34994	1.17896		-3.62269	-0.668605	-1.39704	-4.1886	674.817
2.49	28.4362	24.2821	4.15415		2.49	-3.56268	-0.588883	-1.65266	-4.21037	1.81874		-3.41349	-0.600682	-1.89184	-4.04342	742.418
2.5	28.5301	24.463	4.06713		2.5	-3.47319	-0.557844	-1.91974	-4.09035	1.92096		-3.31956	-0.567097	-2.15092	-3.90778	692.525
2.51	28.5251	24.2164	4.30865		2.51	-3.77672	-0.628484	-1.41653	-4.41189	1.42253		-3.63319	-0.639166	-1.64039	-4.25424	685.301
2.52	28.4139	24.0544	4.35948		2.52	-3.82834	-0.659471	-1.2291	-4.70713	2.17113		-3.68026	-0.670388	-1.45498	-4.53886	767.989
2.53	28.4245	24.3952	4.02927		2.53	-4.00044	-0.672692	-1.57948	-5.53516	2.36062		-3.85695	-0.684061	-1.79674	-5.37039	776.595
2.54	28.5796	24.438	4.1416		2.54	-3.44849	-0.497643	-2.46175	-4.37542	1.74903		-3.29566	-0.509484	-2.71462	-4.18865	697.607
2.55	28.561	24.4221	4.1389		2.55	-3.83488	-0.648404	-1.70884	-5.23836	2.13689		-3.68616	-0.658228	-1.92736	-5.07858	720.789
2.56	28.389	24.2088	4.18028		2.56	-3.82773	-0.578811	-1.9159	-4.6967	2.1077		-3.68117	-0.59077	-2.14748	-4.52511	766.425
2.57	28.4802	24.3154	4.16479		2.57	-3.61899	-0.59882	-2.37574	-4.68982	2.45712		-3.46548	-0.61132	-2.62122	-4.50195	753.611
2.58	28.4245	24.3078	4.11671		2.58	-3.91851	-0.580476	-1.63227	-5.00266	2.12258		-3.77438	-0.592052	-1.85894	-4.83725	723.968
2.59	28.4473	24.3067	4.14065		2.59	-3.65196	-0.576619	-2.07051	-4.58773	1.85676		-3.49837	-0.589488	-2.3168	-4.41197	787.363
2.6	28.5599	24.5328	4.02707		2.6	-3.7263	-0.603868	-2.22195	-4.75972	2.27271		-3.58462	-0.615775	-2.4518	-4.61157	705.46
2.61	28.4403	24.2263	4.21402		2.61	-3.57975	-0.584575	-2.14035	-4.14889	2.11129		-3.42337	-0.595615	-2.3775	-3.94913	719.356
2.62	28.4205	23.9451	4.47548		2.62	-3.6665	-0.634184	-2.22956	-4.32914	2.27088		-3.51408	-0.647684	-2.48117	-4.14834	732.073
2.63	28.5277	24.5256	4.00214		2.63	-3.77768	-0.610254	-2.20864	-5.2666	2.43274		-3.63035	-0.622752	-2.44516	-5.09356	750.612
2.64	28.3553	24.3168	4.03848		2.64	-3.82816	-0.620528	-1.80316	-4.93603	2.44252		-3.67849	-0.631466	-2.03817	-4.76102	720.795
2.65	28.454	24.3907	4.06333		2.65	-3.8982	-0.611222	-1.78511	-5.09467	2.55315		-3.75369	-0.622075	-2.00706	-4.94603	796.458
2.66	28.4314	24.4262	4.00528		2.66	-3.96361	-0.642494	-1.62434	-5.17941	2.61743		-3.81548	-0.654699	-1.85736	-5.00151	793.441
2.67	28.5567	24.579	3.97778		2.67	-3.68962	-0.57108	-1.89421	-4.90948	2.15588		-3.5424	-0.582861	-2.12787	-4.73451	741.636
2.68	28.3802	24.3225	4.05767		2.68	-3.98622	-0.668795	-1.4589	-5.07657	2.32165		-3.84027	-0.680812	-1.68316	-4.90931	749.248
2.69	28.4878	24.5866	3.90118		2.69	-3.75146	-0.61387	-1.90726	-4.80701	2.0716		-3.60236	-0.624734	-2.14634	-4.62495	765.894
2.7	28.5328	24.0681	4.46466		2.7	-3.77961	-0.64918	-1.83429	-4.65193	1.61956		-3.63237	-0.660981	-2.06746	-4.48862	713.312
2.71	28.4924	24.5198	3.97263		2.71	-3.82651	-0.594642	-1.75601	-4.98084	2.05914		-3.68178	-0.604706	-1.97838	-4.81596	786.566
2.72	28.4678	24.1529	4.31494		2.72	-3.63393	-0.627222	-1.92683	-4.25086	1.58038		-3.48393	-0.639587	-2.17353	-4.0793	712.625
2.73	28.4505	24.3384	4.11219		2.73	-3.97938	-0.622635	-1.82104	-5.14155	1.98312		-3.83684	-0.633434	-2.03654	-4.98438	792.749
2.74	28.4488	24.239	4.20981		2.74	-3.8638	-0.688396	-2.05433	-4.94421	2.55018		-3.71349	-0.700589	-2.28658	-4.76819	761.809
2.75	28.4965	24.4571	4.03937		2.75	-3.81197	-0.599137	-1.74783	-4.74441	1.67288		-3.66429	-0.609851	-1.97838	-4.57453	734.092
2.76	28.3543	24.2692	4.08513		2.76	-4.00236	-0.64637	-1.9663	-5.31197	2.76671		-3.85612	-0.659249	-2.214	-5.14762	812.878
2.77	28.5096	24.2943	4.21536		2.77	-3.79128	-0.599096	-2.08262	-4.7054	2.16778		-3.6458	-0.609565	-2.30517	-4.52939	666.865
2.78	28.4843	24.3625	4.12189		2.78	-3.65196	-0.516719	-1.94322	-4.92566	1.85291		-3.50824	-0.528726	-2.15834	-4.78264	734.356
2.79	28.2702	24.1952	4.07504		2.79	-4.10537	-0.646135	-1.52882	-5.41525	2.88771		-3.95555	-0.655671	-1.76131	-5.23938	838.26
2.8	28.5855	24.4342	4.15139		2.8	-3.29308	-0.469305	-2.39593	-3.74837	1.58873		-3.14141	-0.482581	-2.63848	-3.57902	660.207
2.81	28.526	24.5153	4.01068		2.81	-3.64351	-0.560968	-1.89205	-4.4739	2.0214		-3.4958	-0.574324	-2.13493	-4.3111	736.754
2.82	28.4837	24.3282	4.15551		2.82	-3.71933	-0.615304	-1.69503	-4.46228	1.58385		-3.57136	-0.625775	-1.91482	-4.27844	742.454
2.83	28.4277	24.2192	4.20846		2.83	-3.80567	-0.595882	-1.84504	-4.83593	1.79282		-3.64747	-0.606787	-2.10159	-4.6532	730.795
2.84	28.6436	24.5972	4.04648		2.84	-3.57236	-0.607762	-2.21159	-4.456	2.04238		-3.4228	-0.621075	-2.44715	-4.28111	741.116
2.85	28.386	24.0898	4.29618		2.85	-3.89336	-0.60561	-1.6465	-4.79539	1.82672		-3.74465	-0.617947	-1.88998	-4.62533	737.944
2.86	28.4817	24.4121	4.06958		2.86	-3.75369	-0.621216	-1.96309	-4.56256	2.09209		-3.60242	-0.633869	-2.20035	-4.376	757.096
2.87	28.5708	24.273	4.29783		2.87	-3.69308	-0.599956	-2.10569	-4.85402	2.27348		-3.5454	-0.613453	-2.34272	-4.68982	733.655
2.88	28.5349	24.4521	4.08274		2.88	-3.64497	-0.632507	-1.69894	-4.57124	1.87288		-3.49615	-0.644595	-1.92754	-4.39785	699.042
2.89	28.3442	24.2235	4.12076		2.89	-3.95696	-0.665259	-1.72525	-4.98576	2.41363		-3.81151	-0.676571	-1.95857	-4.81618	802.232
2.9	28.4252	24.2916	4.13363		2.9	-3.77755	-0.558655	-2.15075	-4.51757	2.03734		-3.63431	-0.572452	-2.3831	-4.35002	768.653
2.91	28.5008	24.0778	4.42294		2.91	-3.7109	-0.65597	-1.8919	-4.35311	1.97482		-3.56295	-0.669885	-2.12694	-4.18007	714.363
2.92	28.5466	24.343	4.20353		2.92	-3.47743	-0.571231	-2.0873	-4.07786	1.6269		-3.32692	-0.58299	-2.32507	-3.89622	694.187
2.93	28.456	24.5015	3.95451		2.93	-3.73317	-0.583357	-2.0987	-4.77124	2.40059		-3.58689	-0.596017	-2.33531	-4.60904	762.182
2.94	28.4643	24.1613	4.30299		2.94	-3.79499	-0.604251	-1.763	-4.49333	1.81666		-3.64644	-0.617746	-2.00485	-4.32338	681.028
2.95	28.4289	24.6365	3.79247		2.95	-3.79149	-0.538607	-2.10377	-4.9192	2.47173		-3.64459	-0.548336	-2.32295	-4.74694	763.095
2.96	28.3576	24.3761	3.98153		2.96	-3.78364	-0.604659	-2.01347	-4.50483	2.2028		-3.63687	-0.617812	-2.24248	-4.32956	795.297
2.97	28.4926	24.7563	3.73631		2.97	-3.78531	-0.560989	-1.91378	-4.86886	1.7866		-3.63639	-0.572145	-2.1447	-4.69708	728.968
2.98	28.6577	24.3104	4.34731		2.98	-3.84617	-0.630686	-2.11183	-4.56995	1.93674		-3.69898	-0.643403	-2.34887	-4.40698	709.936
2.99	28.4974	24.5309	3.96657		2.99	-3.9816	-0.565438	-1.73528	-5.11456	2.14828		-3.83447	-0.573857	-1.9412	-4.95076	730.941
3	28.4362	24.1432	4.29298		3	-3.95207	-0.671273	-1.70254	-4.84188	2.2431		-3.80239	-0.686568	-1.95139	-4.6546	784.789
3.01	28.4334	24.5291	3.90434		3.01	-3.76181	-0.589694	-1.77103	-4.91526	2.18744		-3.60776	-0.601768	-2.00419	-4.74426	750.956
3.02	28.4997	24.6612	3.83851		3.02	-3.8966	-0.610679	-1.91476	-5.14537	2.14472		-3.755	-0.622709	-2.15801	-4.97776	771.264
3.03	28.4643	24.4607	4.00353		3.03	-3.77837	-0.581425	-1.4841	-4.74898	1.69016		-3.62674	-0.593691	-1.73071	-4.56994	727.694
3.04	28.5462	24.2514	4.2948		3.04	-3.74186	-0.609524	-2.09323	-4.39947	2.07118		-3.59443	-0.621501	-2.32093	-4.23034	750.872
3.05	28.4139	24.2823	4.13161		3.05	-3.91441	-0.630027	-1.35445	-4.64984	1.67967		-3.77166	-0.643369	-1.57667	-4.49206	767.187
3.06	28.486	24.454	4.03204		3.06	-3.97319	-0.602284	-1.58404	-4.89739	1.8281		-3.82887	-0.612016	-1.80823	-4.73898	738.098
3.07	28.5347	24.4472	4.08742		3.07	-3.63744	-0.571518	-2.04617	-4.54705	2.19598		-3.4857	-0.583618	-2.28336	-4.3641	744.232
3.08	28.5436	24.384	4.1596		3.08	-3.64876	-0.578471	-2.42703	-4.45048	1.81565		-3.49626	-0.59095	-2.66712	-4.27031	721.417
3.09	28.5827	24.4052	4.17752		3.09	-3.69185	-0.594881	-2.08816	-4.54096	1.81167		-3.54667	-0.607078	-2.32381	-4.38775	749.713
3.1	28.5443	24.3395	4.20477		3.1	-3.57559	-0.581756	-2.0995	-4.08987	1.82204		-3.42891	-0.594944	-2.32946	-3.92145	743.772
3.11	28.4358	24.1047	4.33116		3.11	-4.06248	-0.675547	-1.04584	-5.03392	1.63889		-3.91557	-0.686278	-1.27329	-4.8547	782.656
3.12	28.5459	24.1399	4.40602		3.12	-3.73421	-0.599055	-1.62527	-4.48799	1.54921		-3.5916	-0.613487	-1.86341	-4.33039	719.548
3.13	28.464	24.1794	4.28459		3.13	-3.88173	-0.627094	-1.72843	-4.71728	2.04199		-3.73488	-0.63996	-1.96225	-4.54326	728.256
3.14	28.5499	24.1909	4.3591		3.14	-3.53457	-0.549921	-2.27908	-4.26108	1.88686		-3.38664	-0.562018	-2.50806	-4.08814	731.791
3.15	28.5861	24.1158	4.47034		3.15	-3.71634	-0.587271	-1.77083	-4.51801	1.69361		-3.56606	-0.600923	-2.00999	-4.33409	740.144
3.16	28.4957	24.2057	4.28998		3.16	-3.85958	-0.647582	-2.00341	-5.00354	2.22728		-3.71468	-0.66075	-2.23972	-4.85181	753.88
3.17	28.5146	24.0797	4.4349		3.17	-3.65454	-0.580451	-2.02175	-4.28721	1.88253		-3.50473	-0.594209	-2.26354	-4.10327	709.896
3.18	28.4409	24.1762	4.26479		3.18	-3.64763	-0.632641	-1.7388	-4.51981	1.98506		-3.49502	-0.64745	-2.00034	-4.33753	721.927
3.19	28.44	24.2248	4.21527		3.19	-3.66737	-0.63092	-2.0388	-4.61587	2.28559		-3.51579	-0.643848	-2.29349	-4.43677	729.335
3.2	28.4361	24.6995	3.73662		3.2	-3.75618	-0.597424	-2.05739	-5.37423	2.44515		-3.60406	-0.608865	-2.29405	-5.18723	701.534
3.21	28.4179	24.3763	4.04167		3.21	-3.82855	-0.648574	-1.57742	-4.47395	2.29857		-3.68048	-0.663556	-1.81873	-4.30495	746.877
3.22	28.5647	24.3352	4.22958		3.22	-3.87473	-0.621828	-1.56937	-4.60548	1.57193		-3.72957	-0.633824	-1.80224	-4.43594	755.866
3.23	28.6015	24.3085	4.29308		3.23	-3.46169	-0.584695	-2.25289	-4.08939	1.44735		-3.31285	-0.597264	-2.50245	-3.92204	672.755
3.24	28.4339	24.4566	3.9773		3.24	-4.15989	-0.649485	-1.47596	-5.42555	2.18888		-4.01364	-0.660384	-1.70208	-5.25839	774.587
3.25	28.6242	24.5419	4.08231		3.25	-3.5227	-0.580097	-2.41568	-4.18269	1.91979		-3.36849	-0.59332	-2.65894	-3.99264	727.666
3.26	28.4435	24.4258	4.01776		3.26	-3.87003	-0.604949	-1.90146	-4.952	2.18208		-3.72696	-0.616999	-2.12547	-4.80222	768.827
3.27	28.5512	24.2766	4.27464		3.27	-3.57005	-0.638099	-2.03553	-4.00723	1.6887		-3.41287	-0.651117	-2.28084	-3.80582	724.101
3.28	28.3621	23.9959	4.36618		3.28	-3.79875	-0.604005	-2.05976	-4.76253	2.23827		-3.64763	-0.616701	-2.29278	-4.58517	786.897
3.29	28.5421	24.0747	4.46737		3.29	-3.80175	-0.578048	-1.82129	-4.78192	1.39776		-3.65699	-0.591131	-2.061	-4.62285	695.433
3.3	28.3953	24.3528	4.04252		3.3	-3.69665	-0.549479	-1.78917	-4.60747	2.16705		-3.54284	-0.561354	-2.03494	-4.42942	760.688
3.31	28.4355	24.2778	4.15766		3.31	-3.7968	-0.597108	-1.72729	-4.82959	1.81003		-3.65372	-0.60904	-1.95119	-4.66826	792.842
3.32	28.4489	23.9908	4.45805		3.32	-3.81911	-0.640212	-1.74118	-4.65683	2.21236		-3.67047	-0.653806	-1.9812	-4.49561	786.529
3.33	28.5669	24.4597	4.10718		3.33	-3.69207	-0.593268	-2.04255	-4.68131	1.83722		-3.54383	-0.606321	-2.27222	-4.49995	678.245
3.34	28.5953	24.3973	4.19801		3.34	-3.57846	-0.575067	-2.33386	-4.40771	2.13006		-3.43247	-0.587954	-2.56226	-4.24451	702.191
3.35	28.5188	24.3956	4.12313		3.35	-3.6568	-0.582561	-1.90699	-4.69457	1.93346		-3.50912	-0.594137	-2.14436	-4.52175	734.488
3.36	28.371	23.8354	4.53563		3.36	-3.81129	-0.668654	-1.46697	-4.49309	1.81276		-3.65942	-0.680782	-1.70056	-4.31111	741.381
3.37	28.4231	24.0459	4.37722		3.37	-3.71057	-0.589425	-1.88449	-4.39086	1.85961		-3.56412	-0.604466	-2.11842	-4.21341	711.069
3.38	28.4547	24.2496	4.20512		3.38	-3.73226	-0.624434	-1.92843	-4.62871	2.2955		-3.58209	-0.63801	-2.18325	-4.45963	747.611
3.39	28.4369	24.1148	4.32206		3.39	-3.90161	-0.612646	-1.43251	-4.90106	1.80861		-3.75476	-0.623859	-1.66288	-4.73837	766.902
3.4	28.4798	24.182	4.29776		3.4	-3.69642	-0.695983	-1.92598	-4.20612	1.99152		-3.54457	-0.710739	-2.1778	-4.01619	735.481
3.41	28.4983	24.246	4.25229		3.41	-3.77895	-0.642848	-1.88454	-4.71511	2.0861		-3.62901	-0.655877	-2.12433	-4.53616	725.96
3.42	28.5348	24.3437	4.19109		3.42	-3.60591	-0.563899	-1.89041	-4.25946	1.50369		-3.45647	-0.575896	-2.12904	-4.08851	718.257
3.43	28.4531	24.3655	4.08761		3.43	-3.7941	-0.593253	-1.96635	-4.91072	2.21942		-3.64564	-0.606275	-2.20378	-4.74213	761.208
3.44	28.5192	24.454	4.06521		3.44	-3.65608	-0.580754	-1.9357	-4.26272	1.73576		-3.50986	-0.592499	-2.1778	-4.09152	717.646
3.45	28.3728	24.2206	4.15217		3.45	-3.823	-0.644091	-1.8284	-4.72419	2.06352		-3.67395	-0.654945	-2.06692	-4.54816	770.663
3.46	28.5359	24.4409	4.09502		3.46	-3.71895	-0.558297	-2.03912	-4.40147	2.06723		-3.57325	-0.569867	-2.26433	-4.24039	713.092
3.47	28.5172	24.2116	4.30551		3.47	-3.56801	-0.599667	-2.07731	-4.26835	1.72663		-3.41999	-0.614484	-2.33707	-4.09708	694.216
3.48	28.6407	24.4375	4.20315		3.48	-3.40485	-0.539136	-1.948	-4.17142	1.39131		-3.25408	-0.550059	-2.17657	-4.00383	670.812
3.49	28.5115	24.321	4.19055		3.49	-3.99971	-0.665439	-1.50619	-4.98794	1.50894		-3.86206	-0.67472	-1.71333	-4.83771	763.571
3.5	28.3789	23.9529	4.42599		3.5	-3.88748	-0.668676	-1.35155	-4.6974	1.98882		-3.73779	-0.680928	-1.58592	-4.52738	736.724
3.51	28.5279	24.3707	4.1572		3.51	-3.61556	-0.594612	-2.11801	-4.4123	1.96601		-3.46121	-0.605304	-2.35708	-4.22551	770.169
3.52	28.3962	24.2021	4.19416		3.52	-3.79565	-0.568926	-1.98661	-4.49254	2.15905		-3.65247	-0.583189	-2.22864	-4.34077	705.861
3.53	28.4644	24.7957	3.6687		3.53	-3.72256	-0.597966	-1.84876	-4.75141	2.06809		-3.57271	-0.610664	-2.08404	-4.57178	735.181
3.54	28.4395	24.3975	4.04203		3.54	-3.88564	-0.61231	-2.01312	-4.81203	2.50866		-3.73858	-0.623012	-2.24146	-4.63916	786.054
3.55	28.511	24.1372	4.37377		3.55	-3.60891	-0.592401	-2.23741	-4.52347	1.84805		-3.46015	-0.60522	-2.4809	-4.35612	728.328
3.56	28.5954	24.3453	4.25017		3.56	-3.59814	-0.569951	-2.25016	-4.42969	1.65711		-3.4456	-0.58181	-2.49184	-4.24583	677.138
3.57	28.3101	24.3432	3.96689		3.57	-3.78738	-0.604579	-2.32727	-4.77794	2.59583		-3.63864	-0.615741	-2.55163	-4.61935	743.833
3.58	28.4242	24.4521	3.97216		3.58	-3.77671	-0.595481	-2.04048	-5.01755	2.59024		-3.62505	-0.60873	-2.28889	-4.83381	764.042
3.59	28.5363	24.432	4.10439		3.59	-3.62766	-0.654017	-2.06997	-4.41297	1.74427		-3.47372	-0.665614	-2.31937	-4.2262	706.149
3.6	28.3156	24.2209	4.09472		3.6	-3.95178	-0.637489	-1.68413	-5.04428	2.21634		-3.80274	-0.649666	-1.92046	-4.87129	796.306
3.61	28.4457	24.4006	4.04509		3.61	-3.81955	-0.674058	-1.83245	-4.70667	1.96849		-3.67216	-0.686306	-2.06655	-4.53801	809.098
3.62	28.5248	24.4829	4.04192		3.62	-3.61665	-0.622027	-2.27317	-4.30341	1.59306		-3.46254	-0.634686	-2.52324	-4.12551	686.435
3.63	28.5759	24.4854	4.09046		3.63	-3.72437	-0.648743	-2.53532	-4.74344	2.25574		-3.57476	-0.660778	-2.76869	-4.5703	746.369
3.64	28.4553	24.2805	4.17476		3.64	-3.61071	-0.576371	-1.93098	-4.72623	2.37093		-3.45524	-0.589369	-2.17583	-4.5394	778.571
3.65	28.3148	23.8746	4.44022		3.65	-4.03193	-0.670333	-1.68372	-5.07514	2.27923		-3.88302	-0.681845	-1.92171	-4.90319	805.214
3.66	28.4381	24.3311	4.10699		3.66	-3.6096	-0.598203	-1.95784	-4.22817	1.81504		-3.45795	-0.609775	-2.18404	-4.05583	699.693
3.67	28.3493	24.0877	4.26156		3.67	-3.75542	-0.652637	-2.20581	-4.5605	2.44789		-3.60269	-0.667842	-2.4633	-4.36856	770.741
3.68	28.5839	24.4055	4.1784		3.68	-3.54164	-0.623132	-2.07905	-4.11339	1.69265		-3.38392	-0.638355	-2.34445	-3.92766	718.52
3.69	28.5111	24.6789	3.83226		3.69	-3.83872	-0.598973	-1.92189	-4.93326	1.87745		-3.69242	-0.610214	-2.13998	-4.75676	785.404
3.7	28.4845	24.0743	4.41014		3.7	-3.58974	-0.635386	-2.14647	-4.30525	1.85102		-3.43855	-0.651961	-2.39981	-4.12349	775.597
3.71	28.4881	24.3472	4.14093		3.71	-3.80075	-0.673154	-1.66687	-4.53716	1.64684		-3.64962	-0.685825	-1.90771	-4.36084	739.355
3.72	28.373	24.3353	4.03769		3.72	-3.82874	-0.592703	-1.97632	-4.75321	2.15499		-3.68944	-0.607313	-2.2097	-4.598	747.905
3.73	28.3969	24.1353	4.26166		3.73	-3.8597	-0.704868	-1.51567	-4.63186	1.76539		-3.70275	-0.715864	-1.75057	-4.43583	748.147
3.74	28.5116	24.5616	3.95006		3.74	-3.66981	-0.60361	-2.00815	-5.08836	2.19304		-3.51867	-0.61721	-2.25545	-4.9197	746.556
3.75	28.4724	24.2421	4.23029		3.75	-3.88533	-0.688663	-1.94555	-4.77148	2.33028		-3.72925	-0.702639	-2.20795	-4.57996	811.131
3.76	28.4506	24.3785	4.0721		3.76	-3.88559	-0.695467	-1.68747	-4.74239	1.82996		-3.73947	-0.708005	-1.92192	-4.5772	725.491
3.77	28.6004	24.3968	4.20365		3.77	-3.63952	-0.579207	-2.2681	-4.65524	1.80857		-3.48852	-0.591474	-2.51257	-4.47845	732.466
3.78	28.4825	24.5539	3.92858		3.78	-3.8053	-0.581075	-1.69608	-4.81278	2.04142		-3.6555	-0.594006	-1.93819	-4.65189	759.989
3.79	28.4898	24.0771	4.4127		3.79	-3.68723	-0.646741	-1.96298	-4.40508	1.77475		-3.53651	-0.657725	-2.18688	-4.21967	712.711
3.8	28.3788	24.1743	4.20451		3.8	-4.07652	-0.665809	-1.56067	-5.2784	2.2153		-3.93008	-0.677645	-1.79144	-5.11458	792.875
3.81	28.3708	24.0505	4.32024		3.81	-3.85574	-0.63171	-1.45244	-4.97813	1.71475		-3.70607	-0.642517	-1.67988	-4.8061	735.421
3.82	28.4559	24.1236	4.33231		3.82	-3.77141	-0.65952	-1.94461	-4.7031	1.90646		-3.62772	-0.674006	-2.19045	-4.54029	777.712
3.83	28.5189	24.4705	4.0484		3.83	-3.6986	-0.554996	-1.81317	-4.75033	1.91803		-3.54765	-0.566157	-2.03097	-4.56521	744.056
3.84	28.4499	24.2556	4.19432		3.84	-3.66684	-0.57007	-1.80221	-4.68824	1.92782		-3.51229	-0.582868	-2.06059	-4.5105	689.173
3.85	28.4024	24.194	4.20845		3.85	-3.75447	-0.615196	-2.00946	-4.72873	2.2648		-3.60435	-0.627872	-2.24314	-4.5541	747.864
3.86	28.3257	24.3134	4.01237		3.86	-3.83023	-0.631029	-1.80947	-4.73973	1.98418		-3.68259	-0.644164	-2.0387	-4.56547	729.624
3.87	28.4378	24.1112	4.32662		3.87	-3.82508	-0.630613	-2.16057	-4.79287	2.57536		-3.67306	-0.645054	-2.42137	-4.61326	759.987
3.88	28.5282	24.6142	3.91403		3.88	-3.56648	-0.548381	-2.34426	-4.43203	2.16791		-3.40674	-0.560342	-2.58986	-4.23557	734.513
3.89	28.6269	24.516	4.11084		3.89	-3.67185	-0.572416	-2.58557	-4.53307	1.79194		-3.51573	-0.58487	-2.86065	-4.34518	696.456
3.9	28.3897	24.2659	4.12374		3.9	-3.95945	-0.63036	-1.96684	-4.99528	2.15487		-3.81162	-0.641391	-2.19161	-4.83786	794.588
3.91	28.4824	24.2155	4.26687		3.91	-3.55132	-0.628418	-1.99501	-4.48853	1.73434		-3.39382	-0.640189	-2.2414	-4.30275	721.995
3.92	28.4675	24.3449	4.12262		3.92	-3.88048	-0.655341	-2.09977	-5.00847	2.34136		-3.72967	-0.666543	-2.34292	-4.83249	796.036
3.93	28.4163	24.2616	4.15469		3.93	-3.79	-0.624843	-1.93956	-4.60599	2.03709		-3.64219	-0.635146	-2.16138	-4.43459	761.585
3.94	28.4192	24.1904	4.22881		3.94	-3.79959	-0.638951	-1.37662	-4.58896	1.73014		-3.65323	-0.65026	-1.59701	-4.44208	742.261
3.95	28.5092	24.3898	4.11942		3.95	-3.52922	-0.570503	-2.48214	-4.31094	2.0035		-3.37389	-0.582321	-2.72666	-4.11849	756.17
3.96	28.4755	24.3264	4.1491		3.96	-3.67458	-0.619164	-2.288	-4.48252	1.97472		-3.52095	-0.631193	-2.54117	-4.30611	759.141
3.97	28.5536	24.4772	4.07644		3.97	-3.75012	-0.591321	-1.88398	-4.62282	1.71102		-3.59813	-0.602342	-2.11609	-4.44919	670.799
3.98	28.3942	24.5209	3.87329		3.98	-3.81919	-0.626562	-1.64534	-4.99752	2.46831		-3.66554	-0.639015	-1.88786	-4.82636	756.457
3.99	28.443	24.1122	4.33073		3.99	-3.96498	-0.6792	-1.42846	-4.86474	1.92217		-3.81726	-0.689747	-1.65216	-4.70193	778.73
4	28.3519	24.115	4.23685		4	-3.78646	-0.695404	-1.8553	-4.79308	2.01609		-3.63586	-0.709529	-2.10474	-4.60538	742.468
4.01	28.5144	24.218	4.29641		4.01	-3.53259	-0.627894	-2.25906	-4.26905	1.98053		-3.37657	-0.641757	-2.50386	-4.08333	691.627
4.02	28.4584	24.305	4.15345		4.02	-3.77318	-0.607509	-2.00302	-4.5615	2.02505		-3.62459	-0.619707	-2.24585	-4.39755	740.551
4.03	28.4125	23.9741	4.43845		4.03	-3.90747	-0.69558	-1.29203	-4.56318	1.53346		-3.75597	-0.709449	-1.52814	-4.37348	784.906
4.04	28.5166	24.3611	4.15554		4.04	-3.75661	-0.622965	-2.21631	-4.78745	2.34212		-3.60298	-0.639014	-2.48319	-4.60481	738.452
4.05	28.4951	24.2192	4.27598		4.05	-3.65737	-0.610476	-1.91479	-4.43996	1.63256		-3.50303	-0.62345	-2.16413	-4.25123	730.339
4.06	28.3518	23.8911	4.4607		4.06	-3.68746	-0.636914	-1.68318	-4.28946	1.76673		-3.53924	-0.650529	-1.91822	-4.11675	727.203
4.07	28.4815	24.1863	4.29524		4.07	-3.83509	-0.668155	-1.63713	-4.88245	2.18046		-3.68676	-0.682632	-1.88187	-4.71587	780.231
4.08	28.487	24.0867	4.40031		4.08	-3.7919	-0.618673	-1.46057	-4.62955	1.36123		-3.64242	-0.629612	-1.68545	-4.45235	739.452
4.09	28.4129	24.012	4.40088		4.09	-3.72068	-0.60861	-1.85458	-4.61258	1.83567		-3.57238	-0.621939	-2.10768	-4.4416	769.419
4.1	28.4666	24.1071	4.35951		4.1	-3.58069	-0.593843	-1.91801	-4.48389	1.31876		-3.43045	-0.607355	-2.159	-4.31979	721.736
4.11	28.5175	24.3613	4.15628		4.11	-3.70271	-0.559259	-2.05679	-4.55183	1.89789		-3.54758	-0.571159	-2.3096	-4.36329	687.868
4.12	28.4863	24.2449	4.24131		4.12	-3.55915	-0.576247	-2.0463	-4.27073	1.78236		-3.40119	-0.587368	-2.29063	-4.08608	717.664
4.13	28.4528	24.2374	4.21547		4.13	-3.79942	-0.651052	-1.75996	-4.53132	1.89565		-3.65348	-0.664984	-1.99954	-4.36705	774.206
4.14	28.3938	24.3423	4.05156		4.14	-3.78753	-0.666511	-2.18463	-4.84573	2.48225		-3.63156	-0.678247	-2.42532	-4.66315	821.492
4.15	28.4416	24.2155	4.22609		4.15	-3.66331	-0.585073	-2.34051	-4.597	1.92419		-3.51468	-0.597279	-2.57049	-4.42678	723.535
4.16	28.3855	24.0949	4.29059		4.16	-3.6714	-0.671374	-1.61818	-4.0348	1.57388		-3.52078	-0.684076	-1.85963	-3.85765	714.806
4.17	28.4628	24.5372	3.92562		4.17	-3.81807	-0.65625	-1.78445	-4.71828	2.02455		-3.67149	-0.670325	-2.01704	-4.54061	766.133
4.18	28.5158	24.2709	4.24492		4.18	-3.65245	-0.611495	-1.99884	-4.31851	2.07895		-3.50124	-0.626226	-2.24555	-4.14087	760.629
4.19	28.5088	24.41	4.09881		4.19	-3.79429	-0.675537	-1.86591	-4.79257	1.90692		-3.64668	-0.687265	-2.10066	-4.62166	754.603
4.2	28.6289	24.3962	4.23267		4.2	-3.53206	-0.607254	-2.23716	-4.32376	1.77131		-3.37309	-0.621407	-2.48854	-4.13033	709.038
4.21	28.4821	24.3406	4.14149		4.21	-3.74449	-0.623842	-2.26227	-4.59267	2.0541		-3.59183	-0.636349	-2.50555	-4.41319	745.331
4.22	28.5699	24.1795	4.39037		4.22	-3.51585	-0.569992	-2.08009	-4.47683	1.7855		-3.35551	-0.584514	-2.343	-4.27568	670.772
4.23	28.4836	24.2491	4.2345		4.23	-3.5844	-0.56239	-2.22237	-4.80819	2.02561		-3.43134	-0.577856	-2.47298	-4.62392	749.265
4.24	28.3236	24.0592	4.26444		4.24	-3.82482	-0.679563	-1.45285	-5.04546	1.71805		-3.6733	-0.693952	-1.71034	-4.86843	776.233
4.25	28.4018	24.0991	4.30266		4.25	-3.61333	-0.627728	-2.22215	-4.21026	2.06077		-3.45938	-0.641904	-2.47588	-4.02615	785.941
4.26	28.5442	24.1795	4.36466		4.26	-3.6665	-0.663057	-1.95048	-4.0965	1.51556		-3.51489	-0.676432	-2.18907	-3.91559	724.144
4.27	28.433	24.1847	4.24832		4.27	-3.53378	-0.595738	-2.05712	-4.23208	2.1049		-3.37816	-0.610048	-2.31402	-4.04733	723.017
4.28	28.4565	24.2425	4.21399		4.28	-3.83936	-0.658501	-1.54194	-5.06305	1.83322		-3.68666	-0.671284	-1.78693	-4.88474	760.553
4.29	28.3383	24.1663	4.17203		4.29	-4.00883	-0.687522	-1.79634	-5.0468	2.04471		-3.86688	-0.699106	-2.02469	-4.88376	856.228
4.3	28.4552	24.181	4.27416		4.3	-3.57547	-0.549324	-2.14684	-4.82064	2.09647		-3.41752	-0.56251	-2.40607	-4.62811	712.373
4.31	28.4655	24.3621	4.10345		4.31	-3.68975	-0.615916	-1.91133	-4.92054	2.15529		-3.53896	-0.629042	-2.15448	-4.75052	758.021
4.32	28.3971	24.1951	4.20201		4.32	-3.8417	-0.692087	-1.63519	-4.63137	1.76914		-3.69367	-0.703788	-1.85958	-4.45015	767.235
4.33	28.4859	24.0486	4.43735		4.33	-3.59831	-0.586718	-1.85478	-4.0836	1.34516		-3.44855	-0.600641	-2.10813	-3.90832	691.944
4.34	28.5807	24.5016	4.07915		4.34	-3.57448	-0.594719	-2.20692	-4.3959	1.48465		-3.42443	-0.607425	-2.44576	-4.21674	720.249
4.35	28.4324	24.3067	4.12574		4.35	-3.84536	-0.608269	-1.50213	-5.08875	1.99933		-3.69744	-0.620138	-1.73188	-4.93271	819.352
4.36	28.5156	23.9907	4.52487		4.36	-3.5913	-0.573616	-2.02111	-4.12545	1.60827		-3.4412	-0.587984	-2.27083	-3.94723	690.337
4.37	28.4754	24.4701	4.00531		4.37	-3.97799	-0.70037	-1.75559	-5.19781	2.57623		-3.82916	-0.712094	-1.98639	-5.02529	814.88
4.38	28.3947	24.3432	4.05154		4.38	-3.91392	-0.653344	-1.94614	-5.16775	2.2399		-3.76144	-0.665411	-2.18335	-4.98999	783.979
4.39	28.512	24.1282	4.38381		4.39	-3.70721	-0.681795	-2.24422	-4.31759	1.86705		-3.55896	-0.69641	-2.48032	-4.14639	757.792
4.4	28.5104	24.3435	4.16687		4.4	-3.6468	-0.611661	-2.15765	-4.46794	1.88409		-3.49946	-0.625602	-2.40886	-4.3015	746.459
4.41	28.5747	24.2483	4.32643		4.41	-3.741	-0.628503	-1.95274	-4.38092	1.56017		-3.59508	-0.639801	-2.18306	-4.20898	705.588
4.42	28.364	23.9739	4.39006		4.42	-3.79349	-0.61896	-1.77929	-4.6061	1.90013		-3.64425	-0.632573	-2.01863	-4.42449	794.353
4.43	28.5515	24.2602	4.29129		4.43	-3.43948	-0.526531	-2.19675	-4.01487	1.26844		-3.28408	-0.54006	-2.45017	-3.83587	658.797
4.44	28.5382	24.4522	4.08596		4.44	-3.78481	-0.632349	-2.12981	-4.6217	2.11055		-3.64323	-0.645399	-2.35972	-4.45906	767.246
4.45	28.3893	24.1176	4.27166		4.45	-3.60846	-0.586738	-1.68343	-4.48444	1.8777		-3.45645	-0.601285	-1.93952	-4.30457	766.043
4.46	28.4914	24.225	4.26636		4.46	-3.4957	-0.614543	-1.70748	-4.26465	1.12923		-3.34319	-0.627056	-1.94096	-4.08101	707.372
4.47	28.385	23.9314	4.45355		4.47	-3.81153	-0.624663	-1.86494	-4.74532	1.90169		-3.6634	-0.636533	-2.11096	-4.58073	758.395
4.48	28.4984	24.336	4.16239		4.48	-3.78516	-0.595944	-2.13521	-4.88478	2.25024		-3.63743	-0.607501	-2.37284	-4.71135	799.455
4.49	28.5156	24.1254	4.39014		4.49	-3.56186	-0.56685	-2.02831	-4.13256	1.35029		-3.41056	-0.578776	-2.2688	-3.961	652.85
4.5	28.5182	24.2365	4.28171		4.5	-3.38695	-0.54744	-2.15916	-4.16163	1.53781		-3.23207	-0.560624	-2.415	-3.97496	708.613
4.51	28.3945	24.4812	3.9133		4.51	-3.81705	-0.622216	-2.04892	-4.79663	2.17868		-3.67484	-0.632134	-2.26792	-4.63903	751.443
4.52	28.3662	24.0204	4.34575		4.52	-3.95495	-0.69628	-1.71837	-4.91562	2.10513		-3.81227	-0.706809	-1.94345	-4.76289	776.628
4.53	28.4764	24.312	4.16437		4.53	-3.51583	-0.593514	-2.65721	-4.19585	1.80855		-3.36707	-0.60505	-2.89629	-4.01829	731.072
4.54	28.4787	24.2107	4.26802		4.54	-3.5973	-0.569931	-2.01415	-4.23271	1.75274		-3.44384	-0.582323	-2.25362	-4.05651	716.149
4.55	28.4742	24.2127	4.2615		4.55	-3.72153	-0.611963	-1.80153	-4.84102	2.16164		-3.57532	-0.623952	-2.02667	-4.6783	726.811
4.56	28.4247	24.321	4.10374		4.56	-3.79464	-0.655682	-1.53944	-4.82688	1.95707		-3.64584	-0.667597	-1.79169	-4.64782	773.085
4.57	28.547	24.39	4.15693		4.57	-3.74568	-0.618674	-1.96584	-4.88073	1.77987		-3.59913	-0.631437	-2.2043	-4.72072	766.336
4.58	28.4819	24.4566	4.02535		4.58	-3.55124	-0.648791	-2.38535	-4.0717	1.63645		-3.39522	-0.659192	-2.62478	-3.88513	702.143
4.59	28.4102	24.3098	4.10033		4.59	-3.71999	-0.595266	-2.01201	-4.45199	1.65398		-3.57645	-0.607135	-2.23817	-4.29769	733.457
4.6	28.4543	24.3029	4.15134		4.6	-3.70625	-0.611416	-1.88032	-4.46339	1.96065		-3.55862	-0.623395	-2.11367	-4.28334	782.915
4.61	28.5186	24.3585	4.1601		4.61	-3.79524	-0.675704	-1.77733	-4.41507	1.43291		-3.64652	-0.684569	-2.00036	-4.25647	701.122
4.62	28.5414	24.5349	4.00646		4.62	-3.67999	-0.624688	-2.55168	-4.84571	2.41445		-3.53131	-0.63627	-2.78566	-4.67965	762.683
4.63	28.5096	24.2066	4.30295		4.63	-3.51362	-0.565587	-2.60233	-4.16797	1.92756		-3.35843	-0.57835	-2.84909	-3.97744	683.352
4.64	28.4283	24.1799	4.24845		4.64	-3.80658	-0.620807	-2.30224	-4.78771	2.21553		-3.65428	-0.632682	-2.52954	-4.61558	786.87
4.65	28.51	24.5139	3.99615		4.65	-3.63748	-0.548346	-2.06334	-4.35631	2.0273		-3.48918	-0.561636	-2.3065	-4.19024	724.846
4.66	28.5206	24.1523	4.36825		4.66	-3.56614	-0.589481	-1.93267	-4.12929	1.4715		-3.41191	-0.60195	-2.17381	-3.94644	736.87
4.67	28.4639	24.3383	4.12563		4.67	-3.90557	-0.645273	-1.87408	-4.8994	2.21999		-3.75467	-0.656307	-2.1071	-4.72048	727.392
4.68	28.5137	24.2343	4.27939		4.68	-3.58364	-0.633834	-2.30212	-4.38448	1.98977		-3.42849	-0.647088	-2.55434	-4.18962	726.647
4.69	28.4391	24.2592	4.17993		4.69	-3.66956	-0.589306	-2.03639	-4.63295	1.99252		-3.51388	-0.603336	-2.28904	-4.4541	741.653
4.7	28.5161	24.3436	4.17251		4.7	-3.6233	-0.639672	-1.90398	-4.41144	2.17224		-3.47009	-0.654435	-2.14753	-4.23193	765.697
4.71	28.4627	24.4385	4.02419		4.71	-3.78483	-0.660249	-1.94301	-4.74957	2.15207		-3.6338	-0.674003	-2.18895	-4.57457	774.605
4.72	28.4393	24.3451	4.09424		4.72	-3.92873	-0.711561	-1.9463	-4.77807	2.06282		-3.77878	-0.722829	-2.17412	-4.60524	785.769
4.73	28.5192	24.1513	4.3679		4.73	-3.63121	-0.571216	-2.22867	-4.50666	1.70733		-3.48162	-0.58729	-2.49568	-4.32667	716.588
4.74	28.439	24.4289	4.01018		4.74	-3.83634	-0.617657	-1.49751	-5.04858	1.58644		-3.69264	-0.630168	-1.7309	-4.88279	763.726
4.75	28.4109	24.0623	4.34859		4.75	-3.76113	-0.634434	-1.81717	-4.55529	1.85637		-3.61612	-0.647608	-2.04935	-4.39287	720.172
4.76	28.5173	24.2548	4.26246		4.76	-3.54077	-0.62218	-2.2121	-4.49472	1.99943		-3.38611	-0.634832	-2.47111	-4.30239	784.398
4.77	28.548	24.2634	4.28456		4.77	-3.81874	-0.645596	-1.77138	-4.89748	1.70628		-3.67061	-0.655073	-1.98998	-4.73788	732.83
4.78	28.4489	24.07	4.3789		4.78	-3.53661	-0.575056	-2.36947	-4.38574	2.02017		-3.38467	-0.588261	-2.61474	-4.20523	734.044
4.79	28.4189	24.1707	4.24817		4.79	-3.80638	-0.645579	-2.20825	-4.82366	1.94975		-3.66302	-0.66037	-2.44815	-4.66022	722.51
4.8	28.4856	24.2582	4.22737		4.8	-3.80949	-0.620039	-1.56681	-4.59989	1.54107		-3.66643	-0.631925	-1.79298	-4.43804	714.001
4.81	28.3889	24.3837	4.00518		4.81	-3.74974	-0.642379	-2.05757	-4.72814	2.42675		-3.59875	-0.653305	-2.28452	-4.54442	786.923
4.82	28.5935	24.3566	4.23697		4.82	-3.51182	-0.534298	-2.41353	-4.32846	1.62411		-3.36019	-0.548357	-2.67313	-4.1589	669.159
4.83	28.4541	24.4319	4.02222		4.83	-3.71473	-0.645566	-1.79372	-4.5261	1.94158		-3.55873	-0.65682	-2.03525	-4.32609	791.223
4.84	28.465	24.3184	4.14657		4.84	-3.69338	-0.598133	-1.9309	-4.20573	1.75988		-3.54839	-0.612692	-2.16901	-4.04471	739.91
4.85	28.5116	23.9302	4.58146		4.85	-3.72466	-0.632335	-1.66728	-4.47963	1.45994		-3.5776	-0.648785	-1.91967	-4.31634	723.847
4.86	28.4992	24.3975	4.10174		4.86	-3.71886	-0.576682	-1.75605	-4.82394	1.81088		-3.56453	-0.586689	-1.99056	-4.63645	739.324
4.87	28.2959	23.9451	4.3508		4.87	-4.01423	-0.712973	-1.4649	-5.14844	1.93508		-3.86861	-0.727162	-1.70239	-4.98607	804.212
4.88	28.5589	24.3809	4.17799		4.88	-3.57056	-0.657252	-2.48279	-4.54619	2.39202		-3.4202	-0.668999	-2.7121	-4.36553	752.118
4.89	28.3449	23.9475	4.39735		4.89	-3.62909	-0.638493	-1.92316	-4.22917	1.33491		-3.47646	-0.653537	-2.18196	-4.043	725.751
4.9	28.3716	24.1531	4.21846		4.9	-3.92604	-0.702639	-1.77077	-4.78774	2.17639		-3.77797	-0.714958	-2.00855	-4.61471	764.085
4.91	28.4064	24.3387	4.06769		4.91	-3.66451	-0.555217	-2.10949	-4.64593	1.98084		-3.51308	-0.568742	-2.36456	-4.46125	711.608
4.92	28.5269	24.3325	4.19441		4.92	-3.67441	-0.587095	-1.89743	-4.59482	1.98387		-3.52351	-0.598675	-2.13197	-4.43261	734.609
4.93	28.3694	24.0317	4.33776		4.93	-3.84313	-0.669332	-1.55733	-4.53573	1.76565		-3.69376	-0.681628	-1.81043	-4.35445	778.54
4.94	28.3456	23.9727	4.37286		4.94	-3.79926	-0.664877	-1.53241	-4.60852	1.8203		-3.64975	-0.674771	-1.77099	-4.44164	711.75
4.95	28.4508	24.2232	4.22763		4.95	-3.48187	-0.620766	-2.34822	-4.26408	2.09293		-3.32671	-0.633743	-2.59787	-4.08747	765.522
4.96	28.4352	24.2503	4.18494		4.96	-3.86953	-0.721826	-1.63012	-4.52605	1.63057		-3.72756	-0.731947	-1.85621	-4.36439	716.945
4.97	28.484	24.3	4.184		4.97	-3.68231	-0.614776	-2.00791	-4.7315	1.79131		-3.53033	-0.625047	-2.24288	-4.55102	712.406
4.98	28.3619	24.0152	4.34669		4.98	-3.9421	-0.741297	-1.82572	-5.09252	2.3997		-3.79173	-0.749742	-2.05007	-4.92351	824.268
4.99	28.3711	24.0895	4.28161		4.99	-3.6751	-0.594072	-2.29512	-4.65248	2.15472		-3.52367	-0.604178	-2.54745	-4.47977	734.866
5	28.3319	24.1449	4.18704		5	-3.90891	-0.658525	-1.94382	-5.01456	2.04765		-3.76273	-0.671305	-2.17788	-4.85337	798.109
5.01	28.5167	24.4441	4.07255		5.01	-3.52821	-0.558718	-2.59697	-4.688	2.1807		-3.37154	-0.570537	-2.85307	-4.49233	686.661
5.02	28.447	24.2846	4.16246		5.02	-3.59696	-0.614099	-2.07627	-4.49529	1.92976		-3.44512	-0.625223	-2.31901	-4.31683	771.171
5.03	28.4746	24.3575	4.11708		5.03	-3.66491	-0.676441	-1.8735	-4.70618	2.09155		-3.51498	-0.686992	-2.11092	-4.53026	736.328
5.04	28.2764	24.4836	3.79283		5.04	-3.97639	-0.667792	-1.96453	-5.3615	2.59795		-3.83009	-0.679507	-2.20302	-5.19577	784.938
5.05	28.4203	24.1236	4.29672		5.05	-3.92259	-0.654029	-1.63406	-5.26641	2.11936		-3.77689	-0.662008	-1.85513	-5.10923	768.321
5.06	28.322	23.8976	4.4244		5.06	-3.71468	-0.622531	-1.97894	-4.31672	2.18367		-3.56502	-0.634854	-2.23108	-4.13879	739.677
5.07	28.3454	23.952	4.39339		5.07	-3.59153	-0.577247	-2.43676	-4.20023	1.96099		-3.44236	-0.588786	-2.67846	-4.02953	724.389
5.08	28.4043	24.1869	4.21739		5.08	-3.62377	-0.614236	-2.19018	-4.65079	2.11199		-3.47573	-0.626131	-2.42176	-4.47534	773.705
5.09	28.4037	24.1243	4.27938		5.09	-3.67128	-0.633461	-2.33409	-4.66327	2.1296		-3.52012	-0.645243	-2.5868	-4.49011	736.204
5.1	28.3784	24.3465	4.03186		5.1	-3.8462	-0.678271	-1.99935	-4.87304	2.39264		-3.69649	-0.689639	-2.23545	-4.69596	785.319
5.11	28.4143	24.1102	4.30411		5.11	-3.67698	-0.605613	-2.1735	-4.55393	1.75645		-3.52439	-0.615186	-2.41378	-4.37846	747.872
5.12	28.4835	24.4269	4.05661		5.12	-3.54635	-0.573465	-2.33707	-4.41874	1.50918		-3.39406	-0.584382	-2.57927	-4.2378	700.267
5.13	28.4349	24.0676	4.36729		5.13	-3.64405	-0.683682	-1.93479	-4.55945	2.04829		-3.49231	-0.696945	-2.17931	-4.38852	791.789
5.14	28.3692	24.2338	4.13543		5.14	-3.70433	-0.686467	-1.85065	-4.6209	1.79857		-3.55483	-0.69738	-2.09938	-4.43996	736.224
5.15	28.2268	23.9102	4.31669		5.15	-3.96263	-0.729315	-1.46577	-4.92144	2.13396		-3.81534	-0.742281	-1.69888	-4.7607	811.376
5.16	28.4942	24.0742	4.41996		5.16	-3.55318	-0.604778	-1.8819	-4.17208	1.30058		-3.39879	-0.614914	-2.13769	-3.9811	666.103
5.17	28.2624	24.0865	4.17596		5.17	-3.8245	-0.637629	-1.81766	-5.07013	2.35438		-3.67365	-0.64859	-2.05411	-4.90096	778.622
5.18	28.497	24.2002	4.29671		5.18	-3.49026	-0.618435	-2.39446	-4.4355	1.70093		-3.33745	-0.629964	-2.65031	-4.25117	710.377
5.19	28.4212	24.0304	4.39087		5.19	-3.54006	-0.658166	-2.07298	-4.11353	1.85776		-3.38969	-0.669501	-2.30629	-3.93917	740.886
5.2	28.3646	24.0418	4.3228		5.2	-3.71429	-0.663292	-1.98754	-4.89904	2.0442		-3.5663	-0.674536	-2.2313	-4.73643	762.989
5.21	28.3465	23.7067	4.63973		5.21	-3.71943	-0.660532	-1.84872	-4.37432	1.94171		-3.56824	-0.671724	-2.09653	-4.19697	762.807
5.22	28.3975	24.063	4.33458		5.22	-3.79108	-0.693838	-1.83272	-4.77765	1.9968		-3.64183	-0.704337	-2.06931	-4.60259	732.884
5.23	28.3876	24.0924	4.29517		5.23	-3.70654	-0.629386	-1.79646	-4.79569	2.08797		-3.553	-0.642323	-2.0448	-4.624	809.647
5.24	28.3745	24.1881	4.18631		5.24	-3.87854	-0.705868	-1.29204	-5.12094	1.70027		-3.73072	-0.714841	-1.51804	-4.94967	785.268
5.25	28.4052	24.2837	4.12157		5.25	-3.83333	-0.607668	-1.85288	-4.82831	1.86322		-3.68892	-0.617332	-2.08734	-4.67125	748.969
5.26	28.281	24.0069	4.27412		5.26	-3.80407	-0.646044	-1.68592	-4.66065	1.88401		-3.65349	-0.657685	-1.92833	-4.49093	752.889
5.27	28.4076	24.2532	4.15442		5.27	-3.79943	-0.643582	-1.82812	-4.80615	2.09973		-3.65208	-0.6507	-2.0493	-4.64432	761.702
5.28	28.4613	24.2441	4.21725		5.28	-3.51762	-0.639004	-2.53805	-4.00406	1.94142		-3.36715	-0.652899	-2.78675	-3.82959	758.638
5.29	28.3363	24.1878	4.14841		5.29	-3.85973	-0.649325	-1.44573	-5.03056	1.78304		-3.71507	-0.658056	-1.67789	-4.86843	771.775
5.3	28.4786	24.2548	4.22379		5.3	-3.50483	-0.624093	-2.3983	-4.20124	1.61318		-3.35325	-0.634195	-2.6323	-4.01504	699.869
5.31	28.5	23.9283	4.57173		5.31	-3.58122	-0.615179	-2.1977	-4.20981	1.89352		-3.4321	-0.625146	-2.43465	-4.05136	724.55
5.32	28.4756	24.3281	4.14751		5.32	-3.39996	-0.620027	-2.33266	-4.27307	1.80111		-3.245	-0.631865	-2.57666	-4.08125	700.768
5.33	28.3506	24.1908	4.15974		5.33	-3.89683	-0.735477	-1.89938	-4.95611	2.28272		-3.74846	-0.745568	-2.13852	-4.79166	772.019
5.34	28.483	24.1609	4.32211		5.34	-3.65467	-0.623659	-2.14504	-4.62231	1.47166		-3.50455	-0.636037	-2.38098	-4.45148	732.813
5.35	28.314	24.1148	4.19919		5.35	-3.76395	-0.631086	-2.33848	-4.97275	2.56268		-3.61295	-0.643346	-2.59347	-4.78432	818.808
5.36	28.3297	24.2558	4.07395		5.36	-3.84335	-0.719816	-2.04457	-4.7799	2.18227		-3.69593	-0.731024	-2.26484	-4.608	758.508
5.37	28.3773	24.048	4.32923		5.37	-3.70666	-0.617028	-2.02565	-4.56977	1.67606		-3.56009	-0.630692	-2.26826	-4.40874	723.197
5.38	28.5033	24.2453	4.25803		5.38	-3.71695	-0.630892	-1.94626	-4.93622	1.80837		-3.56483	-0.641465	-2.19273	-4.75649	758.249
5.39	28.3716	24.1151	4.25645		5.39	-3.64433	-0.635662	-1.97928	-4.49757	2.08105		-3.49406	-0.649924	-2.22715	-4.31945	736.105
5.4	28.3635	24.072	4.2915		5.4	-3.87395	-0.662984	-1.85678	-5.20895	2.24755		-3.7291	-0.675033	-2.10584	-5.04711	813.14
5.41	28.4738	24.1789	4.29482		5.41	-3.61261	-0.627943	-1.87236	-4.55928	1.54457		-3.45876	-0.63876	-2.11054	-4.37514	738.16
5.42	28.3827	24.172	4.21074		5.42	-3.61708	-0.624543	-2.16623	-4.57448	2.18512		-3.46634	-0.637063	-2.41394	-4.40751	743.857
5.43	28.255	24.1104	4.14461		5.43	-3.9055	-0.692147	-1.64166	-4.84567	1.92438		-3.76121	-0.701499	-1.85902	-4.68059	765.991
5.44	28.3247	24.0364	4.28823		5.44	-3.74974	-0.571746	-2.42454	-4.98326	2.76815		-3.59799	-0.585134	-2.67092	-4.80917	788.403
5.45	28.3805	24.5189	3.8616		5.45	-3.54752	-0.602524	-2.65426	-4.43605	2.35436		-3.39652	-0.613678	-2.88838	-4.25361	722.219
5.46	28.4436	24.0246	4.41902		5.46	-3.71568	-0.64923	-1.94782	-4.29357	1.51078		-3.56595	-0.662845	-2.19616	-4.11447	719.725
5.47	28.4707	24.2355	4.23516		5.47	-3.66533	-0.63372	-1.84314	-4.59432	1.55963		-3.51256	-0.64462	-2.08686	-4.41474	723.975
5.48	28.3545	24.0861	4.26842		5.48	-3.66459	-0.656061	-2.41226	-4.36126	2.24257		-3.51378	-0.668757	-2.66232	-4.19317	753.168
5.49	28.5032	24.3758	4.12741		5.49	-3.45271	-0.648655	-2.51893	-4.0576	1.62258		-3.30286	-0.659966	-2.75222	-3.88226	704.639
5.5	28.3824	24.2497	4.13275		5.5	-3.75739	-0.666608	-2.10163	-4.6961	2.12248		-3.60538	-0.677534	-2.33845	-4.51407	777.471
5.51	28.5201	24.3883	4.1318		5.51	-3.55631	-0.612579	-2.41822	-4.30212	1.669		-3.40998	-0.626108	-2.66497	-4.14074	747.358
5.52	28.4233	23.9965	4.42679		5.52	-3.70233	-0.657246	-2.27539	-4.5653	2.08303		-3.55048	-0.668869	-2.50802	-4.39019	765.237
5.53	28.3805	24.0648	4.31573		5.53	-3.75048	-0.665263	-2.54705	-4.45331	2.04568		-3.59776	-0.675122	-2.78402	-4.26795	803.707
5.54	28.3435	24.0584	4.28513		5.54	-3.5306	-0.59842	-2.63963	-4.03331	2.01724		-3.38343	-0.613228	-2.88821	-3.86485	712.665
5.55	28.3966	24.313	4.08357		5.55	-3.6841	-0.653223	-2.06243	-4.84985	2.01566		-3.52986	-0.665076	-2.29927	-4.66283	776.333
5.56	28.3589	24.2836	4.07529		5.56	-3.76245	-0.685645	-2.10353	-4.6722	1.83188		-3.60889	-0.69762	-2.35457	-4.48567	771.787
5.57	28.4784	24.1531	4.32531		5.57	-3.58435	-0.619699	-1.98326	-4.44772	1.644		-3.43273	-0.633273	-2.23482	-4.27107	763.348
5.58	28.4311	24.3222	4.10885		5.58	-3.77664	-0.596923	-2.10312	-5.25757	2.28654		-3.62143	-0.607559	-2.35604	-5.08275	762.297
5.59	28.4166	24.0693	4.34731		5.59	-3.75058	-0.668351	-2.0056	-4.8082	1.87185		-3.60372	-0.680842	-2.23819	-4.64802	785.477
5.6	28.3572	24.0233	4.33396		5.6	-3.72525	-0.683875	-1.89545	-4.53845	1.63647		-3.5763	-0.694436	-2.13325	-4.35493	779.166
5.61	28.3029	24.2199	4.08304		5.61	-3.82672	-0.71216	-2.11866	-4.91681	2.78523		-3.67715	-0.72491	-2.36567	-4.73665	767.192
5.62	28.466	24.1482	4.31776		5.62	-3.69913	-0.627467	-2.26435	-4.61767	2.04865		-3.5477	-0.639426	-2.50416	-4.44506	734.607
5.63	28.4231	24.1905	4.23259		5.63	-3.80303	-0.648188	-1.86471	-4.83371	2.01356		-3.65255	-0.661103	-2.10636	-4.66609	807.167
5.64	28.4661	24.2474	4.21864		5.64	-3.64612	-0.593649	-1.6971	-4.68511	1.46911		-3.49464	-0.601708	-1.92566	-4.50877	695.521
5.65	28.2009	23.7955	4.40543		5.65	-3.90093	-0.680807	-1.35403	-4.54329	2.1912		-3.75537	-0.693724	-1.59383	-4.38064	806.73
5.66	28.4884	24.3121	4.17627		5.66	-3.47531	-0.609775	-1.80794	-3.9749	1.1741		-3.32401	-0.62174	-2.04592	-3.80064	679.526
5.67	28.4767	24.414	4.06266		5.67	-3.51935	-0.600325	-2.85319	-4.23563	2.15684		-3.36574	-0.610794	-3.08914	-4.04757	746.636
5.68	28.2617	23.9308	4.33094		5.68	-4.04659	-0.734633	-1.98083	-5.17474	2.39758		-3.89965	-0.747196	-2.22273	-5.01277	807.562
5.69	28.4659	24.2514	4.21448		5.69	-3.43112	-0.575396	-2.35981	-4.16672	1.9381		-3.27963	-0.58826	-2.60515	-3.98081	701.935
5.7	28.3145	24.2191	4.0954		5.7	-3.92253	-0.642295	-1.7832	-5.07725	2.11774		-3.77634	-0.652956	-2.01102	-4.90622	759.252
5.71	28.5374	24.2484	4.28891		5.71	-3.40107	-0.663603	-2.69792	-3.98894	1.63797		-3.24412	-0.673752	-2.9391	-3.80828	659.551
5.72	28.2976	24.0447	4.25286		5.72	-3.78026	-0.739103	-2.26905	-4.65997	2.14664		-3.63267	-0.752192	-2.50504	-4.48414	783.517
5.73	28.4498	24.4553	3.99452		5.73	-3.56312	-0.598736	-2.66339	-4.47034	2.13386		-3.41418	-0.611874	-2.90901	-4.29856	735.862
5.74	28.2797	23.9612	4.31841		5.74	-3.74788	-0.666683	-1.58268	-4.42618	1.73876		-3.59988	-0.676244	-1.81633	-4.26314	742.712
5.75	28.4678	24.271	4.19682		5.75	-3.34506	-0.59731	-2.58235	-4.0491	1.58817		-3.18891	-0.609852	-2.82303	-3.86021	727.682
5.76	28.3412	24.0419	4.29928		5.76	-3.67527	-0.702016	-2.16246	-5.09753	2.14477		-3.51953	-0.713719	-2.42423	-4.91129	789.648
5.77	28.3375	24.1754	4.16206		5.77	-3.67611	-0.626844	-1.94607	-4.48972	1.73439		-3.52679	-0.640118	-2.19588	-4.32526	725.326
5.78	28.4147	24.1907	4.22403		5.78	-3.77862	-0.704737	-1.61853	-4.6855	1.761		-3.63222	-0.715049	-1.84005	-4.51755	773.204
5.79	28.4018	24.1155	4.2863		5.79	-3.69614	-0.633861	-2.03862	-4.42268	1.8964		-3.5474	-0.644786	-2.27848	-4.25363	721.184
5.8	28.3735	24.287	4.08652		5.8	-3.64506	-0.636577	-2.37402	-4.78718	2.18226		-3.49799	-0.647148	-2.60041	-4.61079	763.936
5.81	28.3926	24.2091	4.18355		5.81	-3.50171	-0.625221	-2.55709	-4.11466	1.89256		-3.34618	-0.636704	-2.80025	-3.94173	723.712
5.82	28.274	24.1095	4.16442		5.82	-3.62241	-0.634861	-2.01569	-4.62351	1.66378		-3.46853	-0.645461	-2.25371	-4.43861	717.74
5.83	28.3158	24.2156	4.10025		5.83	-3.75897	-0.648825	-1.86249	-4.64845	2.13875		-3.60656	-0.661625	-2.10299	-4.47318	772.436
5.84	28.4339	24.286	4.1479		5.84	-3.79448	-0.7085	-2.00701	-4.5609	2.05986		-3.64164	-0.720475	-2.25353	-4.38453	758.033
5.85	28.4515	24.1893	4.26215		5.85	-3.89668	-0.75921	-1.78283	-4.79137	1.65108		-3.74704	-0.770617	-2.0209	-4.61748	798.535
5.86	28.4551	24.331	4.12417		5.86	-3.61805	-0.609199	-2.25758	-4.51155	1.85488		-3.46778	-0.621075	-2.48467	-4.34058	775.378
5.87	28.4609	24.2239	4.23704		5.87	-3.63781	-0.624713	-2.20464	-4.51651	1.68186		-3.48823	-0.636565	-2.45071	-4.34895	692.255
5.88	28.3512	24.1757	4.17543		5.88	-3.52651	-0.584382	-2.10201	-4.32533	1.69657		-3.37093	-0.596237	-2.34294	-4.14475	710.928
5.89	28.3105	24.2671	4.04334		5.89	-3.72272	-0.628227	-2.4732	-4.5545	1.95972		-3.56572	-0.641188	-2.72344	-4.34138	738.34
5.9	28.3035	24.1314	4.17204		5.9	-3.71441	-0.640818	-2.16337	-4.56896	1.9414		-3.56642	-0.656935	-2.40576	-4.40549	822.001
5.91	28.427	24.2361	4.1909		5.91	-3.87038	-0.676465	-1.69237	-4.79838	1.61604		-3.72174	-0.689555	-1.93022	-4.62974	762
5.92	28.452	24.2057	4.24627		5.92	-3.57314	-0.564156	-2.68664	-4.53022	1.77783		-3.41452	-0.574706	-2.92968	-4.34799	727.726
5.93	28.5	24.2466	4.25337		5.93	-3.42832	-0.603117	-2.71984	-3.97598	1.66612		-3.27423	-0.618077	-2.98015	-3.78252	703.009
5.94	28.2828	24.3778	3.90496		5.94	-3.96648	-0.749112	-1.97941	-5.31613	2.68899		-3.8161	-0.761934	-2.21519	-5.14404	828.08
5.95	28.5395	24.2679	4.27153		5.95	-3.43488	-0.57824	-2.58566	-4.26959	1.50507		-3.27848	-0.590508	-2.83798	-4.0886	723.678
5.96	28.4088	24.0412	4.36757		5.96	-3.55313	-0.655285	-1.96539	-4.25506	1.50594		-3.39377	-0.668549	-2.21962	-4.06281	726.843
5.97	28.4022	24.0253	4.37687		5.97	-3.84179	-0.724197	-1.86368	-4.70222	1.85302		-3.68309	-0.737436	-2.13044	-4.51747	780.876
5.98	28.4273	24.3734	4.05394		5.98	-3.65685	-0.672915	-2.1788	-4.44169	1.80388		-3.49808	-0.68543	-2.43382	-4.25044	728.263
5.99	28.3272	23.799	4.52819		5.99	-3.90946	-0.731495	-1.6149	-4.92135	2.0585		-3.75715	-0.742942	-1.84827	-4.75132	798.662
6	28.3443	23.9076	4.43669		6	-3.72251	-0.649577	-2.10404	-4.5842	2.30528		-3.56646	-0.664812	-2.35026	-4.39882	802.738
6.01	28.3434	24.2988	4.0446		6.01	-3.74315	-0.626649	-1.84023	-4.83695	1.72051		-3.58861	-0.637881	-2.07599	-4.65392	744.162
6.02	28.2058	23.7706	4.43523		6.02	-3.9652	-0.757773	-1.72731	-5.12504	2.50511		-3.81044	-0.770836	-1.98858	-4.94396	844.057
6.03	28.43	24.0127	4.41729		6.03	-3.56397	-0.647328	-2.22244	-4.12853	1.74703		-3.40889	-0.661915	-2.47383	-3.95165	701.431
6.04	28.469	24.1098	4.35917		6.04	-3.6554	-0.615675	-2.07433	-4.55899	1.53719		-3.49522	-0.628039	-2.32805	-4.35749	761.889
6.05	28.3427	23.9736	4.36907		6.05	-3.6806	-0.66541	-2.14889	-4.39126	1.7569		-3.5282	-0.680003	-2.39546	-4.22132	738.772
6.06	28.3941	24.1474	4.24667		6.06	-3.34157	-0.581192	-2.5272	-4.10931	2.23932		-3.1824	-0.59625	-2.78168	-3.91919	721.529
6.07	28.3795	23.8977	4.48172		6.07	-3.68584	-0.710919	-1.65724	-4.2766	1.2533		-3.53017	-0.726112	-1.91653	-4.08163	766.955
6.08	28.3226	23.8786	4.44402		6.08	-3.63416	-0.628027	-1.98911	-4.60546	1.57764		-3.47703	-0.640562	-2.23633	-4.42551	741.952
6.09	28.2863	23.7513	4.53498		6.09	-3.60955	-0.650367	-2.0401	-4.24238	1.79557		-3.44708	-0.666909	-2.32467	-4.03727	729.197
6.1	28.4375	24.3376	4.09983		6.1	-3.47603	-0.586409	-2.0449	-4.65232	2.08567		-3.31631	-0.601532	-2.30212	-4.47215	787.841
6.11	28.2925	23.9734	4.31914		6.11	-3.46396	-0.626786	-1.87307	-4.21665	1.50442		-3.30176	-0.641793	-2.14151	-4.01138	736.903
6.12	28.3835	24.1976	4.18589		6.12	-3.52702	-0.627808	-2.47205	-4.61926	2.23994		-3.37026	-0.640305	-2.71478	-4.4448	744.023
6.13	28.3341	24.0954	4.23876		6.13	-3.41156	-0.604351	-2.20164	-3.98429	1.56304		-3.24613	-0.619391	-2.47351	-3.78296	696.554
6.14	28.3037	24.034	4.26966		6.14	-3.75718	-0.67141	-2.00006	-4.42864	1.7817		-3.60127	-0.683809	-2.23629	-4.2434	783.767
6.15	28.3876	23.9981	4.38953		6.15	-3.51215	-0.629745	-2.31754	-4.29371	1.648		-3.35567	-0.644996	-2.58211	-4.10773	736.031
6.16	28.314	23.9369	4.37711		6.16	-3.38721	-0.598805	-2.40913	-4.26711	1.92248		-3.22089	-0.613263	-2.67794	-4.05983	731.229
6.17	28.2794	23.992	4.28742		6.17	-3.77242	-0.650438	-1.84941	-4.78682	2.16746		-3.61572	-0.66534	-2.09957	-4.59771	776.306
6.18	28.3158	23.9259	4.38986		6.18	-3.44308	-0.61921	-2.18743	-4.17705	1.71689		-3.27487	-0.635136	-2.4708	-3.96304	757.786
6.19	28.337	24.2057	4.13128		6.19	-3.44551	-0.650596	-2.57362	-4.31798	2.25256		-3.28023	-0.666963	-2.83604	-4.12202	792.59
6.2	28.4091	24.1659	4.24324		6.2	-3.50029	-0.587302	-2.00822	-4.64338	1.41711		-3.33706	-0.602314	-2.28292	-4.44159	714.055
6.21	28.1899	24.084	4.10587		6.21	-4.26651	-0.657206	-2.36966	-5.14397	2.52726		-4.10575	-0.67122	-2.63413	-4.94418	850.804
6.22	28.2391	23.8624	4.37665		6.22	-3.98055	-0.646153	-2.14646	-4.43031	1.53482		-3.81591	-0.660747	-2.41406	-4.2254	704.088
6.23	28.3177	24.2528	4.06488		6.23	-3.92629	-0.623999	-3.23787	-4.67119	2.90012		-3.76114	-0.640729	-3.51427	-4.46243	844.55
6.24	28.2143	23.9771	4.23718		6.24	-4.05536	-0.594882	-2.33101	-4.67501	2.01633		-3.89057	-0.608013	-2.59731	-4.46608	718.187
6.25	28.2585	24.2051	4.05342		6.25	-3.90714	-0.630466	-2.87907	-4.41493	2.24304		-3.74418	-0.647843	-3.16991	-4.20937	810.448
6.26	28.2911	24.1196	4.17151		6.26	-4.2334	-0.725314	-1.92402	-4.75108	2.04749		-4.07398	-0.737746	-2.16517	-4.56351	775.395
6.27	28.3305	24.1855	4.1449		6.27	-4.08388	-0.675242	-2.29074	-4.44393	1.63514		-3.91911	-0.690637	-2.55784	-4.24277	734.69
6.28	28.4081	24.4149	3.99324		6.28	-4.00128	-0.634425	-2.52048	-4.75087	2.18191		-3.83907	-0.6473	-2.77083	-4.55426	713.139
6.29	28.2932	24.0505	4.24272		6.29	-4.12369	-0.699798	-2.32557	-4.98288	2.23595		-3.95967	-0.713718	-2.59071	-4.77964	850.632
6.3	28.2859	24.0527	4.23315		6.3	-4.0749	-0.691942	-2.44783	-4.72734	2.32991		-3.91061	-0.70678	-2.71885	-4.51812	775.065
6.31	28.3045	24.2299	4.07464		6.31	-4.04662	-0.597151	-2.76279	-4.42936	2.01351		-3.88536	-0.611648	-3.02764	-4.21645	714.329
6.32	28.3956	24.285	4.11065		6.32	-3.85679	-0.581979	-2.97598	-4.55125	2.09446		-3.69145	-0.595826	-3.24355	-4.36038	748.494
6.33	28.3245	24.0556	4.26891		6.33	-3.89858	-0.59954	-2.71036	-3.90565	1.60932		-3.73243	-0.613255	-2.97052	-3.69766	671.476
6.34	28.2998	24.3022	3.99763		6.34	-4.00481	-0.597425	-3.13831	-4.7982	2.61734		-3.83761	-0.611931	-3.41251	-4.58886	795.835
6.35	28.3744	24.2726	4.10185		6.35	-3.97012	-0.565581	-2.56397	-4.61762	2.44582		-3.80396	-0.579006	-2.82222	-4.41713	753.192
6.36	28.2971	24.0271	4.27		6.36	-3.93666	-0.663507	-2.85723	-4.40796	2.39695		-3.76845	-0.678467	-3.13951	-4.19874	793.992
6.37	28.2596	24.1835	4.07605		6.37	-4.07277	-0.657502	-2.42681	-4.54171	2.02474		-3.91204	-0.671804	-2.6917	-4.34746	742.437
6.38	28.2654	24.1137	4.15167		6.38	-4.39538	-0.697288	-2.14793	-5.34598	2.74401		-4.23453	-0.708687	-2.38851	-5.15943	820.956
6.39	28.3227	24.0678	4.25492		6.39	-4.10852	-0.627947	-2.32637	-4.63216	2.25638		-3.94425	-0.641151	-2.5801	-4.42918	761.303
6.4	28.2958	24.0148	4.28107		6.4	-4.00451	-0.671493	-2.57173	-4.0995	2.11578		-3.84125	-0.686516	-2.83892	-3.89721	747.06
6.41	28.3299	23.9397	4.39022		6.41	-3.98017	-0.578603	-2.47222	-4.46206	1.70739		-3.81611	-0.592602	-2.73112	-4.26717	718.14
6.42	28.2767	24.5113	3.76533		6.42	-4.11274	-0.656761	-2.37999	-5.081	2.57517		-3.95049	-0.671009	-2.64196	-4.88032	782.447
6.43	28.3584	24.4056	3.95284		6.43	-3.98663	-0.662342	-2.9739	-4.71448	2.39667		-3.81893	-0.676813	-3.245	-4.5077	762.119
6.44	28.2307	23.9824	4.2483		6.44	-4.15372	-0.698923	-2.15198	-4.8108	2.2164		-3.98949	-0.713299	-2.40914	-4.60256	766.565
6.45	28.3573	24.3954	3.96188		6.45	-4.00142	-0.633881	-2.81046	-4.92979	2.32485		-3.83136	-0.650197	-3.10051	-4.7122	804.244
6.46	28.3422	24.2459	4.0963		6.46	-4.24572	-0.697532	-2.13603	-4.88509	1.78069		-4.08263	-0.714022	-2.40298	-4.68655	778.648
6.47	28.3226	24.344	3.97863		6.47	-4.1851	-0.687874	-2.57567	-4.76181	2.11277		-4.02355	-0.704312	-2.84168	-4.55992	775.522
6.48	28.3483	24.1342	4.21417		6.48	-4.11545	-0.658944	-2.55926	-4.71758	2.15558		-3.9499	-0.672191	-2.82532	-4.51292	793.959
6.49	28.277	23.9219	4.35511		6.49	-4.07141	-0.626807	-2.65851	-4.51436	2.04862		-3.90404	-0.642844	-2.92984	-4.31026	736.256
6.5	28.436	24.4483	3.98772		6.5	-3.88701	-0.598651	-2.8765	-4.30422	2.00604		-3.71501	-0.613013	-3.14847	-4.08996	710.9
6.51	28.3871	24.1276	4.25943		6.51	-4.14817	-0.663224	-2.19912	-4.7896	1.94803		-3.98688	-0.678399	-2.46057	-4.59801	814.518
6.52	28.3336	24.1763	4.1573		6.52	-4.18338	-0.690367	-2.21597	-4.77136	1.92914		-4.01043	-0.703911	-2.48858	-4.55488	782.293
6.53	28.3128	24.1265	4.1864		6.53	-3.99235	-0.641002	-2.68833	-4.35881	2.25083		-3.83052	-0.656045	-2.94569	-4.15441	775.583
6.54	28.3132	24.2597	4.05352		6.54	-4.24766	-0.638401	-2.63602	-4.79428	2.29605		-4.08428	-0.651489	-2.89724	-4.5965	792.239
6.55	28.3743	24.034	4.34029		6.55	-3.86627	-0.531877	-2.96298	-4.11124	1.89807		-3.69229	-0.548449	-3.2396	-3.89323	735.501
6.56	28.2844	24.307	3.97745		6.56	-4.08371	-0.644951	-2.79277	-4.77738	2.30608		-3.9146	-0.659224	-3.07426	-4.56634	783.448
6.57	28.3389	24.1323	4.2066		6.57	-4.03534	-0.593918	-2.8441	-4.62057	2.24194		-3.87158	-0.60978	-3.10762	-4.42738	740.636
6.58	28.3242	24.233	4.09122		6.58	-3.96753	-0.592765	-2.73829	-4.48513	2.25361		-3.80098	-0.607715	-3.00475	-4.27962	760.095
6.59	28.3728	24.0802	4.29264		6.59	-4.05986	-0.587433	-2.46261	-4.55075	1.53641		-3.89602	-0.601525	-2.73145	-4.35087	745.764
6.6	28.3709	24.3815	3.98937		6.6	-3.83786	-0.581096	-2.80024	-4.13093	1.89142		-3.66891	-0.595801	-3.06853	-3.92759	726.1
6.61	28.3339	24.2111	4.12276		6.61	-4.00454	-0.674799	-2.14898	-4.23823	1.69275		-3.83892	-0.689133	-2.40733	-4.03109	715.405
6.62	28.411	24.1904	4.22054		6.62	-4.03626	-0.67315	-2.49309	-4.68084	1.95528		-3.8707	-0.686316	-2.7604	-4.47501	771.171
6.63	28.2958	24.352	3.94379		6.63	-4.06862	-0.535727	-2.33457	-4.64699	1.76545		-3.90324	-0.548424	-2.58926	-4.45327	732.077
6.64	28.3122	24.0788	4.2334		6.64	-3.86852	-0.634822	-3.04878	-3.97255	2.15945		-3.69798	-0.649749	-3.31917	-3.75213	757.175
6.65	28.3282	24.0695	4.2587		6.65	-4.07681	-0.59013	-2.58644	-4.63494	2.14098		-3.91244	-0.605942	-2.85363	-4.43702	791.517
6.66	28.3416	24.0839	4.25774		6.66	-4.00157	-0.547654	-3.06596	-4.49984	2.45317		-3.83387	-0.565159	-3.34714	-4.29775	750.906
6.67	28.2983	24.0811	4.21726		6.67	-4.07932	-0.595731	-2.35206	-4.5133	1.9353		-3.90949	-0.608653	-2.61407	-4.29838	716.779
6.68	28.3891	24.179	4.21015		6.68	-4.05563	-0.645629	-2.79748	-4.60453	2.31233		-3.88515	-0.661915	-3.07713	-4.38879	778.008
6.69	28.3342	24.0748	4.25941		6.69	-4.11353	-0.619912	-2.6841	-4.46672	2.00796		-3.94365	-0.634764	-2.95862	-4.25191	761.479
6.7	28.3169	23.9827	4.33422		6.7	-4.12132	-0.664095	-1.97923	-4.61722	2.00814		-3.96103	-0.680557	-2.23583	-4.44071	779.043
6.71	28.4144	24.2081	4.20625		6.71	-3.8558	-0.575846	-2.89189	-4.38417	1.94544		-3.6828	-0.594116	-3.18863	-4.14882	777.544
6.72	28.323	24.0728	4.25025		6.72	-4.04491	-0.644272	-2.52508	-4.4659	1.90251		-3.87187	-0.660853	-2.81487	-4.253	757.719
6.73	28.3836	24.2369	4.14667		6.73	-3.95319	-0.681945	-2.65304	-4.62026	1.90084		-3.78319	-0.698002	-2.93113	-4.3955	760.245
6.74	28.3357	24.0948	4.24086		6.74	-3.95525	-0.558798	-2.23259	-4.64537	1.92403		-3.78656	-0.575571	-2.50981	-4.44503	745.483
6.75	28.3483	23.9385	4.40975		6.75	-3.86798	-0.635347	-2.64448	-4.25969	1.87476		-3.69531	-0.652805	-2.93714	-4.04493	740.874
6.76	28.3134	24.246	4.06735		6.76	-4.10171	-0.67182	-2.43256	-4.62587	1.92231		-3.92898	-0.686292	-2.70477	-4.40067	801.067
6.77	28.3899	24.0547	4.33524		6.77	-4.02645	-0.66118	-2.32113	-4.29522	1.76574		-3.85892	-0.677407	-2.59483	-4.0858	701.492
6.78	28.3844	24.2085	4.17596		6.78	-3.94537	-0.633119	-2.60301	-4.60751	2.04981		-3.77695	-0.649612	-2.87226	-4.40846	814.917
6.79	28.287	23.9659	4.32112		6.79	-4.10499	-0.639754	-2.41729	-4.62484	2.02208		-3.938	-0.656695	-2.70524	-4.41546	740.443
6.8	28.4358	24.4589	3.97694		6.8	-3.87937	-0.626649	-2.73657	-4.60185	2.18047		-3.70486	-0.640386	-3.01363	-4.38066	759.574
6.81	28.2588	24.0915	4.1673		6.81	-4.13959	-0.697342	-2.3498	-4.6598	2.34482		-3.97214	-0.713908	-2.61917	-4.45981	752.335
6.82	28.3519	24.2739	4.07795		6.82	-3.88466	-0.632444	-2.81292	-4.40338	2.00699		-3.70615	-0.651217	-3.11829	-4.16029	766.029
6.83	28.2868	24.1132	4.17366		6.83	-4.10029	-0.625969	-1.88005	-4.86889	2.02986		-3.93072	-0.640778	-2.14991	-4.66162	810.849
6.84	28.2564	23.8824	4.37399		6.84	-3.89814	-0.635122	-2.54888	-4.33104	1.63576		-3.72455	-0.654139	-2.84608	-4.10704	741.058
6.85	28.3191	24.0824	4.23668		6.85	-3.99603	-0.60934	-2.23979	-4.5567	1.90498		-3.82672	-0.624478	-2.51316	-4.34879	758.421
6.86	28.3584	23.9798	4.3786		6.86	-3.78975	-0.604345	-2.932	-4.18104	1.87545		-3.61534	-0.622072	-3.21933	-3.96825	694.438
6.87	28.2909	24.1671	4.12383		6.87	-3.90502	-0.572875	-2.2296	-4.69524	2.02797		-3.73216	-0.591275	-2.52483	-4.46816	771.866
6.88	28.4536	24.2661	4.18753		6.88	-4.0095	-0.670904	-2.78112	-4.50728	2.20287		-3.83642	-0.68909	-3.06645	-4.27669	745.053
6.89	28.3064	23.9518	4.35467		6.89	-3.97886	-0.645661	-2.08669	-4.63749	1.68688		-3.81145	-0.661841	-2.35709	-4.44133	746.409
6.9	28.3346	24.3274	4.0072		6.9	-4.02161	-0.600348	-2.49788	-5.39397	2.71081		-3.84742	-0.619443	-2.7929	-5.16922	824.317
6.91	28.297	23.961	4.33606		6.91	-4.11718	-0.642484	-1.72085	-4.64556	1.41201		-3.94964	-0.659897	-2.00082	-4.44383	794.65
6.92	28.3892	24.0987	4.29047		6.92	-3.95094	-0.618112	-2.40239	-4.54361	1.75738		-3.78537	-0.634623	-2.68499	-4.3485	767.919
6.93	28.3751	24.1091	4.26601		6.93	-3.97599	-0.619454	-2.15273	-4.54233	1.58574		-3.80375	-0.632649	-2.42313	-4.31986	740.607
6.94	28.2717	23.9507	4.32096		6.94	-4.05881	-0.681948	-2.22461	-4.53041	1.9957		-3.89058	-0.700763	-2.51416	-4.32293	785.109
6.95	28.4337	24.1302	4.30352		6.95	-3.91781	-0.58666	-1.88837	-4.27163	1.36028		-3.74406	-0.601528	-2.17534	-4.05351	726.234
6.96	28.3068	23.7776	4.52921		6.96	-4.06149	-0.616968	-2.51178	-4.54152	1.97094		-3.8962	-0.634446	-2.78183	-4.33595	781.732
6.97	28.3051	24.0213	4.28386		6.97	-3.90056	-0.615219	-1.94214	-4.86408	2.01073		-3.72946	-0.63172	-2.20925	-4.65032	765.126
6.98	28.2853	24.0502	4.23515		6.98	-4.05276	-0.612312	-2.09846	-4.34553	1.3989		-3.88467	-0.628275	-2.39008	-4.15006	730.594
6.99	28.4774	24.0393	4.43811		6.99	-3.73411	-0.593061	-2.68137	-4.37972	1.66325		-3.56281	-0.608525	-2.94884	-4.16634	685.109
7	28.2391	24.1907	4.0484		7	-4.05489	-0.608994	-2.20951	-5.02015	2.39882		-3.88328	-0.624298	-2.49018	-4.80329	800.851
7.01	28.3352	24.0066	4.32858		7.01	-3.86224	-0.644677	-2.3641	-4.45785	1.76118		-3.68337	-0.66067	-2.64797	-4.22444	758.456
7.02	28.1942	23.8238	4.37042		7.02	-4.17854	-0.621487	-2.23388	-4.62802	1.64563		-4.01696	-0.639669	-2.51364	-4.43316	752.456
7.03	28.542	24.2628	4.27921		7.03	-3.72	-0.624578	-2.56232	-4.15055	1.74576		-3.55127	-0.64175	-2.82669	-3.94708	709.662
7.04	28.3301	23.9572	4.37291		7.04	-4.06863	-0.662437	-2.08797	-4.61825	1.58359		-3.89597	-0.679663	-2.38177	-4.3932	753.83
7.05	28.3027	24.0813	4.22135		7.05	-3.90642	-0.670682	-2.2437	-4.5663	2.02093		-3.73782	-0.689338	-2.52814	-4.34867	799.314
7.06	28.1672	23.7524	4.41479		7.06	-4.12718	-0.661756	-2.27473	-5.05601	2.08238		-3.95908	-0.680145	-2.54551	-4.85238	819.816
7.07	28.2891	24.2132	4.07592		7.07	-3.8537	-0.525939	-2.81905	-4.78203	2.27192		-3.67925	-0.5437	-3.12477	-4.55038	746.211
7.08	28.1854	23.8067	4.37879		7.08	-4.18061	-0.640223	-2.08101	-4.67302	1.94136		-4.01494	-0.65825	-2.35504	-4.46326	802.731
7.09	28.3349	24.218	4.11692		7.09	-3.94885	-0.609501	-2.08625	-4.23888	1.67168		-3.77855	-0.625047	-2.34906	-4.0139	749.768
7.1	28.3507	24.3117	4.03896		7.1	-4.01473	-0.695352	-1.89271	-4.92856	1.84644		-3.8462	-0.714002	-2.18579	-4.72528	775.544
7.11	28.32	24.2146	4.10543		7.11	-4.05864	-0.625868	-2.32583	-4.80269	2.54909		-3.89113	-0.645518	-2.60678	-4.5969	814.154
7.12	28.3667	24.1828	4.18391		7.12	-3.88827	-0.596681	-2.51471	-4.60689	1.83255		-3.71655	-0.61493	-2.79834	-4.39719	724.18
7.13	28.3891	24.2095	4.17956		7.13	-4.04203	-0.684752	-2.40181	-4.76546	1.40554		-3.8703	-0.701127	-2.69216	-4.54323	735.125
7.14	28.3982	23.8415	4.55671		7.14	-3.97736	-0.683655	-2.41326	-4.62698	2.10719		-3.80304	-0.699378	-2.68876	-4.40458	764.049
7.15	28.2891	24.1645	4.1246		7.15	-3.97711	-0.621328	-2.69368	-4.76051	2.44586		-3.80342	-0.639527	-2.99367	-4.5528	751.953
7.16	28.3222	23.8677	4.45446		7.16	-3.79542	-0.615156	-2.51427	-4.00423	1.55065		-3.61909	-0.633724	-2.79687	-3.78099	672.421
7.17	28.2504	24.139	4.11135		7.17	-4.2082	-0.608263	-2.21824	-5.33042	2.14724		-4.04681	-0.624049	-2.4847	-5.12537	823.116
7.18	28.3144	24.0372	4.27724		7.18	-3.82735	-0.600871	-2.73308	-4.51194	2.12211		-3.64969	-0.62064	-3.02557	-4.27979	768.383
7.19	28.2574	23.9829	4.2745		7.19	-3.96223	-0.628426	-2.25245	-4.70887	1.80757		-3.78985	-0.644494	-2.53847	-4.49657	729.519
7.2	28.2087	23.7507	4.45803		7.2	-3.82174	-0.593876	-2.19267	-4.00097	1.47716		-3.64901	-0.614128	-2.48637	-3.7824	727.301
7.21	28.2676	24.1201	4.14745		7.21	-3.96545	-0.684766	-2.56138	-4.75579	2.36981		-3.79203	-0.703766	-2.8568	-4.52813	794.828
7.22	28.2845	24.0101	4.27434		7.22	-3.89194	-0.630315	-2.38901	-4.50517	1.83623		-3.71649	-0.649207	-2.69711	-4.28412	777.008
7.23	28.2891	23.8789	4.41027		7.23	-4.07235	-0.674843	-2.20782	-4.66741	1.75592		-3.90224	-0.69328	-2.49485	-4.45011	785.6
7.24	28.2683	24.0609	4.20737		7.24	-4.07237	-0.61261	-2.16742	-4.46129	1.65431		-3.90728	-0.630069	-2.44437	-4.26195	778.537
7.25	28.2739	23.9773	4.29661		7.25	-3.86384	-0.66516	-2.3248	-4.38136	1.85558		-3.69101	-0.682153	-2.60561	-4.14322	745.112
7.26	28.3272	23.9994	4.32786		7.26	-4.02148	-0.580685	-2.2035	-4.78521	1.64491		-3.84997	-0.595803	-2.47237	-4.58287	756.33
7.27	28.3153	23.9791	4.33626		7.27	-3.98039	-0.609475	-2.70666	-4.71984	2.09152		-3.8084	-0.629652	-3.01546	-4.49823	800.575
7.28	28.2498	24.0123	4.2375		7.28	-3.93507	-0.636451	-2.29436	-4.13113	1.54777		-3.76533	-0.653166	-2.57264	-3.9202	692.587
7.29	28.4019	24.1014	4.30055		7.29	-3.68833	-0.565932	-3.2785	-4.31221	2.08615		-3.51326	-0.581763	-3.54721	-4.08689	762.665
7.3	28.2508	23.9446	4.30622		7.3	-4.03166	-0.668718	-2.55659	-4.79971	2.12781		-3.85739	-0.685528	-2.84747	-4.58575	779.914
7.31	28.2739	23.6168	4.65713		7.31	-3.81225	-0.681883	-2.44312	-4.16557	1.69831		-3.63314	-0.701558	-2.74398	-3.92748	769.408
7.32	28.1574	23.9288	4.22864		7.32	-4.27996	-0.72624	-2.00261	-5.23873	2.37681		-4.11343	-0.741991	-2.2766	-5.03233	876.196
7.33	28.2785	23.8971	4.38135		7.33	-3.82389	-0.60572	-2.5239	-4.24295	1.60967		-3.6479	-0.625763	-2.82967	-4.01092	763.466
7.34	28.2805	24.0778	4.20267		7.34	-3.81064	-0.630278	-2.59551	-4.80223	2.26493		-3.64356	-0.64954	-2.86715	-4.59654	784.234
7.35	28.3359	24.1218	4.21408		7.35	-3.75244	-0.603251	-2.27719	-4.31384	1.55114		-3.57549	-0.619429	-2.56256	-4.08022	710.673
7.36	28.2317	24.0342	4.19755		7.36	-4.00075	-0.654489	-1.67037	-4.68697	1.87999		-3.84199	-0.672053	-1.94719	-4.50672	813.879
7.37	28.3416	23.8975	4.44409		7.37	-3.88504	-0.653737	-2.8937	-4.18382	1.8203		-3.71557	-0.671752	-3.18305	-3.9648	747.506
7.38	28.4104	23.9934	4.41696		7.38	-3.93671	-0.603802	-2.64512	-4.83548	1.9084		-3.77472	-0.620223	-2.90747	-4.64899	781.782
7.39	28.2461	23.7505	4.4956		7.39	-3.90115	-0.639085	-2.40984	-4.4541	1.64163		-3.7277	-0.657159	-2.69672	-4.22051	757.54
7.4	28.353	24.113	4.24003		7.4	-3.88156	-0.661894	-2.39597	-4.32564	1.90687		-3.71048	-0.678744	-2.6815	-4.10235	765.093
7.41	28.3531	24.1952	4.1579		7.41	-3.99297	-0.63363	-2.13239	-4.54907	1.60365		-3.82882	-0.649903	-2.40091	-4.35369	723.222
7.42	28.3186	24.1228	4.1958		7.42	-3.7696	-0.596436	-2.77758	-4.42431	1.89053		-3.59954	-0.613657	-3.06145	-4.20619	772.362
7.43	28.2883	24.0198	4.26848		7.43	-3.96618	-0.631121	-2.49007	-4.38157	1.66136		-3.79835	-0.646575	-2.7535	-4.1764	768.479
7.44	28.3973	24.0589	4.33841		7.44	-3.79841	-0.6585	-3.10553	-4.19596	1.8505		-3.62771	-0.67655	-3.40052	-3.9788	758.265
7.45	28.2381	24.0504	4.18764		7.45	-4.02842	-0.586124	-2.47512	-4.89738	2.28919		-3.86397	-0.602618	-2.73935	-4.6932	799.403
7.46	28.3607	24.0981	4.26254		7.46	-3.92884	-0.606124	-2.82701	-4.49729	1.90132		-3.75742	-0.623619	-3.11684	-4.2615	730.402
7.47	28.3895	24.0959	4.29356		7.47	-3.82194	-0.603514	-2.84778	-4.50306	1.92057		-3.65159	-0.62149	-3.13829	-4.29642	742.321
7.48	28.2759	23.9429	4.33301		7.48	-4.10318	-0.684285	-2.21426	-4.45683	1.64127		-3.94095	-0.701013	-2.47285	-4.26428	758.887
7.49	28.3609	24.312	4.04899		7.49	-4.0194	-0.639241	-2.31192	-4.80031	1.69705		-3.85306	-0.654732	-2.58124	-4.58635	792.429
7.5	28.4399	24.1208	4.31908		7.5	-3.73814	-0.575241	-3.16502	-4.0981	1.56458		-3.56218	-0.593206	-3.46135	-3.87268	708.784
7.51	28.3666	24.2117	4.15488		7.51	-3.79144	-0.621007	-3.02566	-4.10139	1.93212		-3.6187	-0.636828	-3.2969	-3.8881	777.578
7.52	28.2284	24.0196	4.20887		7.52	-4.07968	-0.687402	-2.18221	-4.80209	1.78274		-3.91196	-0.704446	-2.45558	-4.60066	783.662
7.53	28.2463	23.8249	4.42144		7.53	-3.86818	-0.571681	-2.48505	-4.31179	1.67273		-3.69076	-0.588367	-2.78169	-4.07076	737.157
7.54	28.2264	23.9236	4.30278		7.54	-4.12678	-0.646151	-2.32138	-4.5304	2.13177		-3.96365	-0.662044	-2.59147	-4.34034	778.38
7.55	28.3562	24.0072	4.34898		7.55	-3.90768	-0.64926	-2.60398	-4.23253	1.6619		-3.73949	-0.665229	-2.85681	-4.01653	759.029
7.56	28.3303	24.1736	4.15669		7.56	-3.69323	-0.520155	-3.23938	-4.16537	2.18859		-3.51918	-0.538394	-3.534	-3.94873	686.477
7.57	28.2278	24.0137	4.2141		7.57	-4.0435	-0.70908	-2.34891	-4.8112	2.18049		-3.86967	-0.724841	-2.63495	-4.60111	814.924
7.58	28.393	24.1954	4.19756		7.58	-3.84647	-0.665354	-2.89931	-4.41067	1.94341		-3.66918	-0.681276	-3.18728	-4.16174	765.909
7.59	28.0913	23.7056	4.38572		7.59	-4.02331	-0.681885	-2.35339	-4.76413	2.28485		-3.8504	-0.699324	-2.63607	-4.55816	777.887
7.6	28.3581	24.1057	4.25244		7.6	-3.79025	-0.571444	-3.02019	-4.30947	1.66272		-3.61422	-0.586066	-3.28645	-4.09402	731.522
7.61	28.3022	23.9768	4.32543		7.61	-3.97119	-0.628243	-2.58293	-4.83734	2.05343		-3.79777	-0.645459	-2.87432	-4.62219	744.773
7.62	28.2496	23.9935	4.25613		7.62	-3.94246	-0.668599	-2.69927	-4.75611	2.75872		-3.77174	-0.687167	-2.97429	-4.53699	830.316
7.63	28.1333	24.0762	4.05709		7.63	-4.30616	-0.697931	-1.86665	-4.99543	1.71693		-4.14221	-0.71287	-2.11935	-4.7909	807.05
7.64	28.4119	24.1123	4.29958		7.64	-3.79562	-0.689021	-3.13678	-4.08282	2.07663		-3.62503	-0.709424	-3.43664	-3.86294	728.588
7.65	28.3249	24.2668	4.05811		7.65	-3.8193	-0.632036	-2.9186	-4.51478	2.12355		-3.64479	-0.648644	-3.19942	-4.28855	761.474
7.66	28.1637	23.7242	4.43947		7.66	-4.19616	-0.645875	-2.06386	-4.76132	1.96109		-4.02222	-0.663911	-2.3493	-4.52934	798.787
7.67	28.4126	24.2842	4.12836		7.67	-3.81937	-0.577398	-2.99395	-4.25699	2.06822		-3.64789	-0.596594	-3.28527	-4.05004	752.973
7.68	28.3855	24.027	4.3585		7.68	-3.82518	-0.647033	-2.81596	-4.20931	1.93425		-3.6481	-0.664658	-3.11057	-3.97066	743.597
7.69	28.301	24.123	4.17805		7.69	-4.00608	-0.653115	-2.66631	-4.51662	1.99988		-3.839	-0.669018	-2.93072	-4.31106	719.111
7.7	28.4436	24.2316	4.21197		7.7	-3.59389	-0.58095	-2.89698	-4.1069	1.75037		-3.41189	-0.600037	-3.20431	-3.87736	706.691
7.71	28.3355	24.0421	4.29332		7.71	-3.97049	-0.699032	-2.45376	-4.77844	1.8255		-3.79151	-0.714521	-2.74714	-4.5365	778.59
7.72	28.1746	24.1502	4.02437		7.72	-3.98786	-0.651922	-2.54412	-4.87788	2.38955		-3.81176	-0.670166	-2.83511	-4.6524	805.933
7.73	28.2582	24.0584	4.19982		7.73	-3.86022	-0.655375	-2.41713	-4.47578	1.85756		-3.68446	-0.672991	-2.70496	-4.24178	752.04
7.74	28.2477	24.113	4.1347		7.74	-3.92478	-0.673106	-2.57407	-4.50091	2.0025		-3.74805	-0.689385	-2.85358	-4.27539	804.479
7.75	28.3847	24.1278	4.25692		7.75	-3.72523	-0.603813	-3.23128	-4.26829	2.06982		-3.5469	-0.621217	-3.52498	-4.04075	795.719
7.76	28.205	23.9124	4.29259		7.76	-3.97364	-0.664914	-2.21642	-4.64164	1.93674		-3.79953	-0.681275	-2.493	-4.42096	797.518
7.77	28.3648	24.1221	4.24268		7.77	-3.86984	-0.669904	-2.66586	-4.44538	2.17601		-3.69438	-0.688218	-2.96697	-4.24083	750.523
7.78	28.422	24.1422	4.27984		7.78	-3.86649	-0.694099	-2.39083	-4.43009	1.52601		-3.68488	-0.70921	-2.67764	-4.18743	747.351
7.79	28.2768	23.9825	4.29433		7.79	-3.79877	-0.617478	-2.71911	-4.20495	1.81365		-3.62018	-0.634307	-3.01021	-3.97709	732.645
7.8	28.1519	23.9557	4.19615		7.8	-4.20677	-0.738548	-2.32381	-5.31956	2.71304		-4.03546	-0.755624	-2.61119	-5.11501	828.399
7.81	28.3251	24.1391	4.18598		7.81	-3.71367	-0.616202	-2.79198	-4.1031	1.48567		-3.52975	-0.632963	-3.09305	-3.85438	720.683
7.82	28.2167	24.0307	4.18604		7.82	-4.02517	-0.734807	-2.34835	-4.68232	2.19455		-3.84824	-0.751299	-2.63489	-4.44804	793.889
7.83	28.2501	24.0367	4.2134		7.83	-3.87475	-0.615993	-2.98335	-4.26983	2.20576		-3.70823	-0.635514	-3.27052	-4.07377	786.856
7.84	28.2727	24.1284	4.14428		7.84	-3.87503	-0.623894	-2.45874	-4.59816	1.60529		-3.69736	-0.639708	-2.73808	-4.36141	761.965
7.85	28.2531	24.0483	4.20481		7.85	-3.91765	-0.671279	-2.84624	-4.23876	2.36116		-3.74083	-0.689868	-3.14959	-4.00303	798.426
7.86	28.3045	24.097	4.20752		7.86	-4.02682	-0.70889	-2.23106	-4.87298	1.60501		-3.8576	-0.727142	-2.51007	-4.66228	791.201
7.87	28.3022	24.1525	4.14971		7.87	-3.98359	-0.599344	-2.60465	-4.82109	1.85663		-3.80454	-0.615685	-2.90361	-4.60024	801.914
7.88	28.3784	24.1147	4.26363		7.88	-3.72375	-0.551533	-2.63979	-4.1248	1.36845		-3.54707	-0.566696	-2.92199	-3.89212	676.91
7.89	28.2797	23.8668	4.41289		7.89	-4.10465	-0.736593	-2.21121	-4.61226	1.82636		-3.93708	-0.75495	-2.49329	-4.40696	803.288
7.9	28.2701	23.9112	4.35889		7.9	-3.89225	-0.615674	-2.32444	-4.60236	1.68641		-3.71519	-0.633788	-2.61496	-4.37828	722.89
7.91	28.2924	24.1305	4.16192		7.91	-4.04751	-0.659788	-2.56796	-5.00173	2.32017		-3.87211	-0.675831	-2.85354	-4.77597	858.628
7.92	28.251	23.8373	4.41364		7.92	-3.8608	-0.664878	-2.66254	-4.38535	1.96957		-3.68638	-0.683135	-2.96379	-4.16043	727.58
7.93	28.3368	24.2626	4.07427		7.93	-3.98828	-0.676938	-2.21348	-4.76593	1.9727		-3.81751	-0.694267	-2.48622	-4.55971	802.743
7.94	28.3198	24.0756	4.24414		7.94	-3.92534	-0.722375	-2.28657	-4.69274	1.73232		-3.75288	-0.742151	-2.57915	-4.4735	777.805
7.95	28.326	24.0692	4.25675		7.95	-3.88898	-0.62633	-2.41277	-4.74036	1.6442		-3.71385	-0.641656	-2.70032	-4.50628	729.279
7.96	28.1833	23.9517	4.2316		7.96	-3.98085	-0.630776	-2.72584	-4.97237	2.36818		-3.80193	-0.650206	-3.02803	-4.75485	791.282
7.97	28.3081	23.9834	4.32469		7.97	-3.78812	-0.661654	-2.49936	-4.12263	2.05659		-3.60687	-0.680163	-2.80425	-3.88792	808.694
7.98	28.3326	24.0617	4.2709		7.98	-3.95251	-0.673142	-2.37224	-4.33374	1.65356		-3.77769	-0.692494	-2.66426	-4.10763	749.742
7.99	28.3033	24.1124	4.19087		7.99	-3.89268	-0.558994	-2.27043	-4.76155	1.66045		-3.72014	-0.576404	-2.55941	-4.54153	773.638
8	28.1805	23.8159	4.36461		8	-4.03599	-0.59501	-1.60195	-5.22237	1.56769		-3.86663	-0.614159	-1.8873	-5.0129	789.257
8.01	28.2587	23.9399	4.31878		8.01	-3.78299	-0.587688	-1.77569	-4.82284	1.38076		-3.60144	-0.605969	-2.07647	-4.58062	702.947
8.02	28.245	24.0617	4.1833		8.02	-3.8959	-0.588747	-2.33745	-4.96239	2.10586		-3.71447	-0.605745	-2.63822	-4.7388	744.896
8.03	28.1449	23.953	4.1919		8.03	-4.01252	-0.628489	-1.63665	-4.94714	2.04312		-3.84329	-0.645422	-1.92146	-4.73107	814.023
8.04	28.3076	23.8095	4.49812		8.04	-3.78992	-0.66799	-2.66184	-4.38857	1.50969		-3.60599	-0.686208	-2.97745	-4.14679	719.314
8.05	28.2417	23.8535	4.38817		8.05	-3.6945	-0.597894	-2.45611	-4.4477	1.98305		-3.51533	-0.617254	-2.74864	-4.21718	801.365
8.06	28.2063	23.8059	4.40039		8.06	-3.74872	-0.595352	-2.60254	-4.31134	1.51754		-3.57159	-0.614156	-2.8955	-4.08376	747.156
8.07	28.159	23.8127	4.34632		8.07	-3.98294	-0.596844	-2.00083	-4.64492	1.33425		-3.81074	-0.614888	-2.29993	-4.42685	734.334
8.08	28.352	24.1727	4.17931		8.08	-3.81007	-0.564928	-2.67788	-4.57854	1.97706		-3.63243	-0.582138	-2.97629	-4.34733	713.483
8.09	28.2889	24.0157	4.27315		8.09	-3.78479	-0.645003	-2.25962	-4.40537	1.30718		-3.60612	-0.661592	-2.54476	-4.18188	713.726
8.1	28.2445	23.8186	4.42594		8.1	-3.90566	-0.639656	-2.41658	-4.7128	1.95806		-3.73219	-0.656787	-2.70606	-4.49931	748.232
8.11	28.3134	23.9173	4.39617		8.11	-3.66353	-0.551834	-2.89584	-4.68107	2.0272		-3.47798	-0.570571	-3.20937	-4.43716	721.621
8.12	28.2465	23.9664	4.28006		8.12	-4.03035	-0.640833	-1.96306	-5.34029	2.0509		-3.8546	-0.656363	-2.23298	-5.13339	860.751
8.13	28.2979	23.8621	4.4358		8.13	-3.67136	-0.552092	-2.48427	-4.19331	1.58182		-3.48757	-0.571088	-2.79339	-3.9538	727.282
8.14	28.245	23.8199	4.42508		8.14	-3.92474	-0.639667	-2.26934	-4.8563	1.52932		-3.75045	-0.658125	-2.56533	-4.62824	776.08
8.15	28.3447	23.8149	4.5298		8.15	-3.82467	-0.593428	-2.32391	-4.58899	1.75457		-3.64689	-0.611441	-2.62667	-4.37372	742.072
8.16	28.0478	23.5389	4.50884		8.16	-4.06024	-0.653879	-1.69869	-4.98774	2.00531		-3.88197	-0.670383	-1.98672	-4.75942	832.577
8.17	28.2145	23.6978	4.51672		8.17	-3.84807	-0.65383	-2.11145	-4.30779	1.34926		-3.66805	-0.670013	-2.40275	-4.07576	737.963
8.18	28.0376	23.486	4.55165		8.18	-3.83883	-0.64216	-2.06017	-4.29419	1.93831		-3.66285	-0.662785	-2.35631	-4.06777	787.355
8.19	28.3743	23.9212	4.45308		8.19	-3.91106	-0.64009	-2.33069	-4.97409	1.63702		-3.72988	-0.658352	-2.63542	-4.73928	712.85
8.2	28.332	23.9134	4.4186		8.2	-3.76374	-0.606215	-2.23301	-4.47271	1.61642		-3.5851	-0.624764	-2.53979	-4.25056	743.747
8.21	28.2544	23.7828	4.47161		8.21	-3.79219	-0.582516	-2.77896	-4.42461	1.62494		-3.6061	-0.601374	-3.0825	-4.1758	725.164
8.22	28.2568	23.8855	4.37132		8.22	-3.88082	-0.659665	-2.18672	-4.80308	1.93784		-3.70804	-0.678733	-2.48762	-4.58289	768.748
8.23	28.3746	23.971	4.40355		8.23	-3.73877	-0.552744	-2.16609	-4.84328	1.56571		-3.55406	-0.570779	-2.46381	-4.618	749.395
8.24	28.1831	23.7805	4.40258		8.24	-3.88025	-0.645955	-1.93249	-4.62508	1.50807		-3.7011	-0.662957	-2.23001	-4.38567	749.288
8.25	28.1257	23.6639	4.46189		8.25	-3.94317	-0.634455	-1.93565	-4.71123	1.82606		-3.76466	-0.654005	-2.24017	-4.48332	789.045
8.26	28.2063	23.9462	4.26011		8.26	-4.04628	-0.6714	-2.26846	-4.9603	2.14623		-3.87256	-0.689114	-2.54889	-4.73578	800.153
8.27	28.2895	23.8752	4.41424		8.27	-3.8267	-0.605728	-2.5133	-4.54643	1.77457		-3.64858	-0.622518	-2.80818	-4.33808	725.245
8.28	28.277	24.0388	4.23822		8.28	-3.72288	-0.579635	-2.48722	-4.27697	1.38958		-3.54722	-0.596138	-2.76964	-4.04492	695.78
8.29	28.1562	23.7981	4.35818		8.29	-3.91533	-0.653065	-1.94718	-5.09128	1.78107		-3.73804	-0.671148	-2.2446	-4.88244	809.334
8.3	28.3115	24.0385	4.27302		8.3	-3.86126	-0.640118	-2.60243	-4.33207	1.49407		-3.68745	-0.657825	-2.8894	-4.11467	774.408
8.31	28.124	23.5491	4.57497		8.31	-3.72991	-0.603892	-2.31839	-4.17217	1.30487		-3.54954	-0.620729	-2.61352	-3.94139	760.854
8.32	28.2118	23.695	4.51673		8.32	-3.91593	-0.585753	-2.15015	-4.83008	1.52668		-3.73686	-0.604279	-2.45238	-4.59857	731.096
8.33	28.2201	24.1111	4.109		8.33	-3.81291	-0.587844	-2.43549	-4.92142	1.76108		-3.63546	-0.604877	-2.72693	-4.69303	757.395
8.34	28.3856	23.7772	4.60841		8.34	-3.83868	-0.549554	-2.34675	-4.43728	1.40248		-3.66664	-0.568896	-2.64354	-4.22899	742.307
8.35	28.2635	23.9378	4.32577		8.35	-3.72517	-0.611035	-2.09478	-4.67866	1.6352		-3.54439	-0.625351	-2.37055	-4.4653	726.762
8.36	28.0895	23.6593	4.43016		8.36	-3.964	-0.613081	-2.13397	-4.81785	2.07782		-3.77702	-0.629773	-2.44787	-4.57423	765.485
8.37	28.2405	23.8059	4.43467		8.37	-3.90512	-0.641944	-2.41978	-4.68184	1.86094		-3.72902	-0.660607	-2.70539	-4.46309	806.357
8.38	28.1412	23.6205	4.5207		8.38	-4.00326	-0.638272	-1.88635	-4.64116	1.50119		-3.82793	-0.656949	-2.19176	-4.40631	797.323
8.39	28.2197	23.8519	4.36784		8.39	-4.0162	-0.651049	-2.06516	-5.25839	1.53924		-3.84084	-0.665901	-2.32811	-5.04899	754.869
8.4	28.2072	23.6596	4.54766		8.4	-3.93566	-0.618499	-2.72417	-4.52724	1.99855		-3.753	-0.637293	-3.03309	-4.29697	809.606
8.41	28.3229	23.7127	4.61022		8.41	-3.76705	-0.621619	-2.64942	-4.39119	1.51353		-3.59022	-0.640494	-2.94386	-4.1686	764.182
8.42	28.268	24.1238	4.14413		8.42	-3.81228	-0.517063	-2.48268	-5.0901	1.66346		-3.62623	-0.535238	-2.79858	-4.83414	698.675
8.43	28.2608	23.9456	4.31514		8.43	-3.80269	-0.600962	-2.47803	-4.58586	1.87489		-3.62972	-0.61978	-2.76873	-4.36577	764.684
8.44	28.2505	23.9243	4.32625		8.44	-3.76765	-0.566643	-2.55286	-4.92746	2.14976		-3.58986	-0.585217	-2.84844	-4.71596	762.89
8.45	28.2174	23.802	4.41544		8.45	-3.93875	-0.641781	-1.83999	-4.94561	1.50252		-3.76688	-0.659536	-2.12789	-4.72804	712.394
8.46	28.2752	23.9949	4.28039		8.46	-3.86431	-0.601434	-2.49364	-4.59863	1.92755		-3.68733	-0.619221	-2.7841	-4.37517	786.888
8.47	28.1382	23.4761	4.66211		8.47	-3.81425	-0.627909	-1.69536	-4.57411	1.18299		-3.63185	-0.64624	-1.99776	-4.33614	738.822
8.48	28.2043	23.8905	4.31383		8.48	-4.07511	-0.664981	-1.97517	-4.6701	1.81627		-3.90225	-0.682175	-2.25686	-4.45269	766.909
8.49	28.2511	23.7023	4.54877		8.49	-3.72877	-0.609533	-2.39122	-4.18213	1.73488		-3.54977	-0.628968	-2.69491	-3.95921	727.1
8.5	28.2252	23.8835	4.34172		8.5	-3.82168	-0.624173	-2.24514	-4.45145	1.55675		-3.64646	-0.640331	-2.53238	-4.23052	770.062
8.51	28.2488	23.8356	4.4132		8.51	-3.87526	-0.671872	-2.48073	-4.79595	2.01281		-3.69832	-0.691074	-2.76116	-4.58819	781.592
8.52	28.2157	23.7484	4.46723		8.52	-3.84313	-0.680185	-1.5606	-4.66755	1.06345		-3.66263	-0.696178	-1.86053	-4.41781	758.294
8.53	28.3036	23.9017	4.40192		8.53	-3.78264	-0.639169	-2.61245	-4.63182	1.96794		-3.60143	-0.657744	-2.91271	-4.39467	760.72
8.54	28.1929	23.8689	4.32403		8.54	-4.00569	-0.644278	-2.34425	-5.13721	1.84517		-3.83754	-0.662031	-2.63487	-4.94649	791.169
8.55	28.2839	23.9172	4.3667		8.55	-3.77013	-0.606488	-2.59321	-4.22177	1.29313		-3.59026	-0.624722	-2.89628	-3.99321	722.428
8.56	28.1955	23.8472	4.34832		8.56	-3.87206	-0.659505	-2.17518	-4.19666	1.76928		-3.69799	-0.676021	-2.44393	-3.96978	781.832
8.57	28.2407	23.6137	4.62701		8.57	-3.7312	-0.620757	-2.33553	-4.49199	1.42915		-3.55355	-0.639532	-2.62428	-4.26658	726.186
8.58	28.1814	23.7518	4.42955		8.58	-3.94107	-0.643401	-1.86919	-4.4789	1.43123		-3.76439	-0.661422	-2.16245	-4.26403	760.187
8.59	28.3114	23.8234	4.48809		8.59	-3.7687	-0.656861	-2.74928	-4.51813	1.99502		-3.59059	-0.675797	-3.03484	-4.29539	766.468
8.6	28.1552	23.6104	4.54482		8.6	-3.94497	-0.621702	-2.09131	-4.43214	1.80256		-3.76722	-0.640385	-2.38971	-4.19917	773.348
8.61	28.2783	24.0028	4.27549		8.61	-3.91422	-0.614428	-2.06614	-5.16667	1.96731		-3.74222	-0.632997	-2.36625	-4.95644	778.205
8.62	28.2754	23.6861	4.58932		8.62	-3.77351	-0.678809	-2.1632	-4.34431	1.39328		-3.59361	-0.697089	-2.45095	-4.10672	754.687
8.63	28.3476	24.0168	4.33079		8.63	-3.80019	-0.687318	-2.39017	-4.43873	1.74014		-3.62886	-0.705723	-2.67039	-4.23121	789.548
8.64	28.2811	23.6787	4.60241		8.64	-3.93319	-0.680722	-2.19096	-4.69601	1.16702		-3.75519	-0.699105	-2.49339	-4.46128	759.177
8.65	28.2262	23.8126	4.41364		8.65	-3.97866	-0.709586	-2.09508	-4.68463	1.78356		-3.81059	-0.727431	-2.36652	-4.48074	768.543
8.66	28.2181	23.7683	4.44978		8.66	-3.99122	-0.673276	-1.54837	-4.77023	1.57367		-3.81831	-0.691387	-1.83372	-4.5486	794.78
8.67	28.249	24.1763	4.0727		8.67	-3.83836	-0.626031	-2.2774	-4.68122	1.72692		-3.66873	-0.643437	-2.5494	-4.4715	736.578
8.68	28.3005	23.9085	4.39198		8.68	-3.70135	-0.648493	-2.39807	-4.15738	1.42665		-3.52339	-0.667236	-2.69429	-3.93628	761.525
8.69	28.1492	23.9189	4.23034		8.69	-3.94607	-0.653606	-1.88131	-5.21864	1.84727		-3.77078	-0.671367	-2.17304	-4.99885	771.823
8.7	28.2628	23.898	4.3648		8.7	-3.76342	-0.622163	-3.08319	-4.29361	2.15191		-3.58002	-0.640658	-3.38393	-4.03896	753.229
8.71	28.2471	23.8643	4.38279		8.71	-3.87955	-0.679379	-2.80487	-4.49132	2.06098		-3.70086	-0.697512	-3.10237	-4.27696	778.163
8.72	28.1811	23.6909	4.49027		8.72	-3.81778	-0.676684	-2.49434	-4.15672	1.6488		-3.63975	-0.695426	-2.79275	-3.91459	751.71
8.73	28.297	23.932	4.36505		8.73	-3.76639	-0.595104	-2.52621	-4.68312	1.82354		-3.59084	-0.612879	-2.81568	-4.46629	742.404
8.74	28.3232	23.9149	4.40832		8.74	-3.96973	-0.697379	-2.1199	-4.58979	1.37066		-3.79765	-0.713635	-2.39335	-4.36472	728.968
8.75	28.2129	23.924	4.28886		8.75	-3.92569	-0.652314	-2.28389	-5.29102	2.20518		-3.75423	-0.671816	-2.57186	-5.08263	800.057
8.76	28.2893	24.0522	4.23704		8.76	-3.9655	-0.635038	-1.96031	-4.88967	1.53604		-3.79184	-0.651372	-2.23588	-4.66638	738.269
8.77	28.3205	23.77	4.55051		8.77	-3.79754	-0.67571	-2.30845	-4.64684	1.74957		-3.6181	-0.695703	-2.59635	-4.41324	753.464
8.78	28.183	23.9782	4.20475		8.78	-4.02922	-0.7268	-2.47429	-5.17284	2.03954		-3.85806	-0.74337	-2.75756	-4.97175	841.685
8.79	28.1201	23.6751	4.44495		8.79	-3.80521	-0.638504	-2.35821	-4.30017	1.58411		-3.62713	-0.65675	-2.65286	-4.06903	762.515
8.8	28.2598	24.0622	4.19757		8.8	-3.64354	-0.554609	-2.48503	-4.35659	2.13007		-3.46388	-0.573621	-2.77856	-4.12832	753.332
8.81	28.1894	23.7228	4.46654		8.81	-4.04161	-0.673417	-2.11782	-5.00479	1.75502		-3.86767	-0.691081	-2.41025	-4.77892	817.059
8.82	28.2327	23.6891	4.54355		8.82	-3.77447	-0.667708	-2.34472	-4.14907	1.82923		-3.5995	-0.685432	-2.61913	-3.9374	737.17
8.83	28.1749	23.9592	4.21569		8.83	-3.86681	-0.652154	-1.98235	-4.68794	1.96407		-3.69795	-0.670567	-2.27002	-4.46273	816.256
8.84	28.1758	23.6165	4.55934		8.84	-3.78776	-0.617816	-2.11934	-4.11099	1.00824		-3.61775	-0.634514	-2.38748	-3.8918	656.568
8.85	28.23	23.8232	4.40679		8.85	-3.60775	-0.616908	-2.62459	-3.82895	1.47372		-3.43052	-0.635054	-2.90607	-3.60628	733.331
8.86	28.2385	23.782	4.45652		8.86	-3.90216	-0.679564	-2.16619	-4.6403	1.7181		-3.73486	-0.698031	-2.45418	-4.44477	757.123
8.87	28.3157	23.9239	4.39188		8.87	-3.79192	-0.634888	-2.46018	-4.58085	1.64127		-3.62291	-0.652363	-2.72918	-4.3631	701.248
8.88	28.1515	23.7346	4.41692		8.88	-3.83858	-0.623027	-2.33391	-4.37952	1.60249		-3.67038	-0.640384	-2.60376	-4.17322	763.752
8.89	28.2135	23.8028	4.41068		8.89	-4.05434	-0.615207	-2.20579	-5.14635	2.17381		-3.8868	-0.633356	-2.49242	-4.93073	798.433
8.9	28.277	23.9037	4.3733		8.9	-3.78602	-0.597997	-2.32704	-4.32598	1.49744		-3.61626	-0.614568	-2.60219	-4.11913	724.075
8.91	28.2288	23.7231	4.50574		8.91	-3.86239	-0.653877	-2.1228	-4.04548	1.44655		-3.69752	-0.671872	-2.37012	-3.84012	713.002
8.92	28.3286	24.0101	4.31845		8.92	-3.8619	-0.615096	-2.94179	-4.65989	2.07993		-3.69294	-0.633361	-3.23229	-4.44194	753.731
8.93	28.2588	23.8358	4.42301		8.93	-3.91824	-0.665098	-2.57189	-4.72541	1.8454		-3.7415	-0.681912	-2.8514	-4.48688	743.223
8.94	28.3049	23.9435	4.36146		8.94	-3.76794	-0.598307	-3.06815	-4.34828	1.84914		-3.60067	-0.615523	-3.356	-4.13965	739.527
8.95	28.282	23.8925	4.38956		8.95	-3.74087	-0.60865	-2.44647	-4.08332	1.0639		-3.57609	-0.626938	-2.71337	-3.87739	738.379
8.96	28.3528	24.0613	4.29155		8.96	-3.68744	-0.669571	-2.64909	-4.20837	1.63151		-3.51758	-0.6865	-2.92693	-4.00169	738.084
8.97	28.2874	24.022	4.26538		8.97	-4.00402	-0.631566	-1.96097	-4.72306	1.31314		-3.84118	-0.648833	-2.23376	-4.5231	782.325
8.98	28.274	23.9222	4.35185		8.98	-3.9295	-0.699547	-2.3118	-4.57316	1.5249		-3.76037	-0.715123	-2.57685	-4.35366	740.415
8.99	28.2582	23.8092	4.44892		8.99	-3.6659	-0.645778	-2.62672	-4.10363	1.57862		-3.4895	-0.661882	-2.90606	-3.87687	688.867
9	28.2513	23.9779	4.27336		9	-3.8439	-0.654493	-2.78793	-4.65019	1.91143		-3.6729	-0.671746	-3.08838	-4.42665	749.47
9.01	28.2167	24.1283	4.08841		9.01	-3.83213	-0.634236	-2.40409	-4.51201	2.15877		-3.65933	-0.648438	-2.6614	-4.29224	768.078
9.02	28.1945	23.8035	4.39098		9.02	-3.96478	-0.712303	-2.3771	-3.95398	1.56688		-3.80354	-0.728852	-2.63061	-3.77162	715.085
9.03	28.2469	24.1268	4.12008		9.03	-3.81221	-0.656696	-3.19759	-4.73715	2.06761		-3.64038	-0.672651	-3.48023	-4.52269	773.577
9.04	28.2392	23.7369	4.50225		9.04	-3.92378	-0.689122	-2.79634	-4.51931	2.14992		-3.75563	-0.704527	-3.05718	-4.31413	726.354
9.05	28.2008	23.8064	4.39434		9.05	-3.85316	-0.645993	-2.80483	-4.43315	1.89137		-3.68159	-0.661034	-3.06617	-4.20697	758.288
9.06	28.2036	23.9044	4.29916		9.06	-3.77771	-0.658961	-2.7544	-4.56722	2.0912		-3.60586	-0.677071	-3.03869	-4.3628	752.359
9.07	28.2582	23.8145	4.44361		9.07	-3.95869	-0.656379	-2.46668	-4.72915	2.07449		-3.79085	-0.672987	-2.73471	-4.51683	800.968
9.08	28.1716	23.8878	4.2838		9.08	-4.08075	-0.69777	-2.3592	-4.84656	1.89271		-3.90924	-0.713834	-2.63304	-4.61457	803.207
9.09	28.2215	23.7483	4.47314		9.09	-3.6915	-0.636043	-2.76835	-3.78029	1.7755		-3.52132	-0.654726	-3.05114	-3.56574	746.333
9.1	28.2124	24.0092	4.20315		9.1	-3.88329	-0.689306	-2.61557	-4.60538	2.02563		-3.71237	-0.706423	-2.89084	-4.38488	722.078
9.11	28.2718	24.1563	4.11542		9.11	-3.83771	-0.691947	-2.8331	-4.32326	2.14731		-3.67652	-0.710561	-3.09582	-4.12548	778.078
9.12	28.2486	24.0344	4.21415		9.12	-3.86034	-0.715075	-2.73376	-4.25146	1.92718		-3.69239	-0.731095	-3.00691	-4.0465	739.154
9.13	28.32	24.0054	4.31457		9.13	-3.88547	-0.715758	-2.83277	-4.48688	1.85199		-3.71497	-0.732167	-3.10237	-4.25543	771.406
9.14	28.2833	23.9553	4.32795		9.14	-3.90039	-0.602601	-2.4478	-4.41223	1.72809		-3.73897	-0.618951	-2.72377	-4.22719	757.1
9.15	28.3219	24.1803	4.14165		9.15	-3.71667	-0.635966	-2.71899	-4.33417	1.62441		-3.54607	-0.653853	-2.98806	-4.10595	732.209
9.16	28.3597	24.0412	4.31853		9.16	-3.80527	-0.654189	-2.32757	-4.55528	1.75898		-3.63192	-0.670462	-2.61016	-4.34618	750.318
9.17	28.0986	23.9071	4.19142		9.17	-4.09017	-0.721484	-2.0616	-4.5347	1.77382		-3.92396	-0.738086	-2.33343	-4.31418	815.984
9.18	28.3494	24.0121	4.33731		9.18	-3.93054	-0.638892	-2.75744	-4.41	1.43633		-3.76701	-0.654537	-3.01113	-4.22176	728.007
9.19	28.3184	24.1654	4.15302		9.19	-3.66487	-0.588267	-3.54453	-4.15564	2.34714		-3.48645	-0.604949	-3.82255	-3.91841	765.305
9.2	28.1909	24.0239	4.16699		9.2	-3.85016	-0.663118	-2.69664	-4.26212	1.48893		-3.68225	-0.680016	-2.96634	-4.04976	683.09
9.21	28.2574	24.0428	4.21464		9.21	-3.89112	-0.721213	-2.58148	-4.50525	1.69823		-3.72324	-0.737523	-2.85248	-4.30038	723.089
9.22	28.3435	24.0634	4.28012		9.22	-3.66701	-0.595376	-2.98302	-3.98913	1.95619		-3.49495	-0.613104	-3.25884	-3.77106	745.338
9.23	28.1335	23.943	4.1905		9.23	-4.05175	-0.735591	-2.5202	-4.58534	1.71424		-3.88389	-0.753598	-2.79166	-4.37002	723.295
9.24	28.2647	24.0601	4.20459		9.24	-3.66055	-0.66657	-3.17363	-3.73482	2.15506		-3.48898	-0.684435	-3.45409	-3.51069	751.223
9.25	28.1804	23.841	4.33938		9.25	-3.87082	-0.682306	-2.62047	-4.31581	1.83938		-3.70138	-0.699728	-2.89655	-4.09413	743.723
9.26	28.3434	24.0516	4.29187		9.26	-3.85295	-0.671619	-2.7133	-4.54461	1.83354		-3.68391	-0.688505	-2.9913	-4.34009	777.826
9.27	28.2809	24.062	4.2189		9.27	-3.85155	-0.698101	-2.89935	-4.5544	1.79101		-3.67992	-0.715609	-3.16619	-4.33606	738.462
9.28	28.2652	23.9237	4.3415		9.28	-3.86897	-0.70692	-2.39913	-4.36086	1.76019		-3.69738	-0.723681	-2.66831	-4.13442	756.679
9.29	28.1584	23.8764	4.28209		9.29	-3.9489	-0.673766	-2.48954	-4.79955	1.94861		-3.77735	-0.692081	-2.77027	-4.57724	797.086
9.3	28.3055	23.9384	4.36715		9.3	-3.81054	-0.676628	-2.68368	-4.11385	1.68263		-3.64078	-0.694987	-2.97017	-3.90233	754.8
9.31	28.2211	24.1796	4.04148		9.31	-3.9183	-0.705893	-2.8399	-4.97624	2.17292		-3.74927	-0.723125	-3.11232	-4.75855	800.4
9.32	28.2945	23.9462	4.34828		9.32	-3.8313	-0.68838	-2.29741	-4.54851	1.18534		-3.65541	-0.705596	-2.57269	-4.32299	730.468
9.33	28.28	24.1342	4.14582		9.33	-3.77063	-0.665627	-2.67879	-4.39413	1.72241		-3.60205	-0.683827	-2.96313	-4.17584	788.143
9.34	28.2934	23.8791	4.41429		9.34	-3.9905	-0.666146	-2.65455	-4.94349	2.32284		-3.82648	-0.683679	-2.93615	-4.74356	820.489
9.35	28.2209	23.829	4.3919		9.35	-3.78953	-0.687253	-2.7591	-4.28274	1.66153		-3.60919	-0.70542	-3.05026	-4.04286	717.072
9.36	28.218	23.9433	4.27473		9.36	-4.01266	-0.671139	-2.77135	-4.80911	2.24062		-3.84824	-0.686397	-3.03033	-4.60799	811.347
9.37	28.1471	23.6977	4.44942		9.37	-4.02395	-0.685473	-2.63414	-4.2838	1.71853		-3.85272	-0.702547	-2.91236	-4.06163	753.862
9.38	28.3898	24.0497	4.34005		9.38	-3.70063	-0.617817	-2.73873	-4.44185	1.47558		-3.52615	-0.634597	-3.0182	-4.22848	722.124
9.39	28.2675	24.1176	4.14996		9.39	-3.97573	-0.748368	-2.59804	-4.66194	1.8916		-3.80399	-0.762812	-2.85555	-4.44316	799.933
9.4	28.21	23.7417	4.46827		9.4	-3.76629	-0.649203	-2.76724	-4.24142	2.03964		-3.59907	-0.667307	-3.05074	-4.03591	742.435
9.41	28.2769	23.9142	4.36273		9.41	-3.76962	-0.707648	-2.85429	-4.29573	1.77282		-3.59199	-0.722888	-3.13048	-4.06542	718.901
9.42	28.2699	23.9534	4.31656		9.42	-3.58756	-0.622082	-3.10489	-3.89119	1.80648		-3.40803	-0.638147	-3.39735	-3.66639	702.604
9.43	28.216	24.0847	4.13134		9.43	-3.93908	-0.672441	-2.37773	-4.6931	1.65156		-3.76786	-0.688143	-2.63141	-4.4786	783.291
9.44	28.1662	23.7466	4.41963		9.44	-3.87811	-0.626288	-2.63031	-4.7733	2.09535		-3.70707	-0.643788	-2.92891	-4.55366	819.338
9.45	28.2797	23.8974	4.38237		9.45	-3.92997	-0.635384	-2.38416	-4.47131	1.38989		-3.76153	-0.650992	-2.6359	-4.26502	736.409
9.46	28.3216	24.2275	4.09414		9.46	-3.65554	-0.665963	-2.73994	-4.19005	1.90923		-3.47976	-0.682954	-3.00727	-3.94941	734.758
9.47	28.2993	24.1262	4.17309		9.47	-3.84867	-0.630248	-3.22442	-4.73585	2.33201		-3.67269	-0.646837	-3.52948	-4.5181	770.665
9.48	28.2226	24.0404	4.18216		9.48	-3.999	-0.705676	-2.73167	-4.52515	1.87307		-3.83279	-0.722553	-2.99991	-4.3179	784.424
9.49	28.3764	24.1021	4.27434		9.49	-3.7784	-0.645584	-3.30468	-4.43118	1.96586		-3.60553	-0.66213	-3.57485	-4.22844	719.986
9.5	28.2048	24.0188	4.18592		9.5	-3.78771	-0.704423	-3.16903	-4.19406	2.17556		-3.61372	-0.719779	-3.44165	-3.96128	764.659
9.51	28.2177	23.7528	4.46493		9.51	-3.82315	-0.655191	-2.95556	-4.30614	1.9395		-3.6522	-0.672026	-3.22479	-4.09132	757.109
9.52	28.305	23.9291	4.37584		9.52	-3.75131	-0.707159	-3.10907	-4.46408	1.89448		-3.57619	-0.724659	-3.39229	-4.23714	758.275
9.53	28.1513	23.7418	4.40951		9.53	-3.97821	-0.713323	-2.81486	-4.6029	2.21927		-3.81004	-0.730512	-3.09134	-4.39265	791.866
9.54	28.3299	24.128	4.20194		9.54	-3.5728	-0.660395	-2.73044	-4.00686	1.63347		-3.39651	-0.678882	-3.02134	-3.78389	749.696
9.55	28.1492	23.9769	4.17228		9.55	-4.04257	-0.704394	-2.11001	-4.94359	1.87876		-3.87428	-0.719812	-2.3745	-4.72377	832.054
9.56	28.2601	24.238	4.02209		9.56	-3.92276	-0.69729	-2.72741	-4.40031	2.1114		-3.74859	-0.715211	-3.02124	-4.17794	741.887
9.57	28.2971	24.0446	4.25254		9.57	-3.59075	-0.62185	-2.95414	-3.97209	1.62449		-3.42217	-0.636927	-3.22058	-3.76947	694.979
9.58	28.1202	23.8511	4.26902		9.58	-4.17471	-0.703932	-2.29274	-4.79895	2.31707		-4.01248	-0.718846	-2.53709	-4.61278	816.761
9.59	28.2247	24.0558	4.1689		9.59	-3.68116	-0.619717	-2.7934	-4.09444	1.67093		-3.50572	-0.634538	-3.07424	-3.86171	705.079
9.6	28.1965	24.0206	4.17594		9.6	-3.91511	-0.646544	-2.76463	-4.49449	1.6736		-3.75319	-0.663305	-3.00565	-4.29693	774.144
9.61	28.2253	24.011	4.21428		9.61	-3.72139	-0.648283	-3.06016	-4.43167	1.96375		-3.54786	-0.665751	-3.34213	-4.2077	758.191
9.62	28.2752	24.1507	4.12442		9.62	-3.80896	-0.606965	-2.85814	-4.65285	2.12023		-3.63515	-0.623985	-3.13619	-4.4409	769.65
9.63	28.313	24.1507	4.16231		9.63	-3.71374	-0.653415	-3.0289	-4.10685	1.79512		-3.53956	-0.669604	-3.30638	-3.893	722.672
9.64	28.1586	23.9174	4.24124		9.64	-3.80034	-0.667802	-2.82001	-4.25353	1.96666		-3.62634	-0.685908	-3.10203	-4.03156	777.91
9.65	28.2107	24.1215	4.08917		9.65	-3.88747	-0.745843	-2.87217	-4.49174	1.96741		-3.71104	-0.763004	-3.14375	-4.25672	778.828
9.66	28.2633	23.9295	4.33377		9.66	-3.80236	-0.719824	-3.17516	-4.59038	2.29506		-3.62907	-0.737098	-3.4591	-4.37907	758.697
9.67	28.1673	23.7316	4.43571		9.67	-3.90858	-0.710805	-2.67917	-4.21089	1.93875		-3.73617	-0.727142	-2.94778	-3.97762	749.884
9.68	28.2239	23.8198	4.40418		9.68	-3.63111	-0.621951	-2.94331	-3.95364	1.49921		-3.45556	-0.641037	-3.2294	-3.72781	728.993
9.69	28.268	24.115	4.15297		9.69	-3.95161	-0.68058	-2.66431	-4.69562	2.14559		-3.77628	-0.697582	-2.93879	-4.46838	743.226
9.7	28.3136	24.1059	4.20773		9.7	-3.53643	-0.585139	-3.4226	-4.10898	2.00665		-3.35721	-0.604055	-3.73424	-3.88276	743.851
9.71	28.2321	23.965	4.26708		9.71	-3.65742	-0.687173	-3.24124	-4.08913	2.0198		-3.47538	-0.70445	-3.54133	-3.85875	790.102
9.72	28.157	24.0914	4.06558		9.72	-4.10431	-0.70762	-2.51666	-4.97092	1.95548		-3.93689	-0.723895	-2.77629	-4.75597	831.321
9.73	28.1507	23.9475	4.20328		9.73	-3.69391	-0.639465	-3.29398	-4.27629	2.12578		-3.51162	-0.654914	-3.57883	-4.04105	685.193
9.74	28.2086	24.0543	4.15437		9.74	-3.79855	-0.705262	-2.73055	-4.70276	2.06332		-3.62218	-0.721651	-3.0033	-4.4766	785.687
9.75	28.1229	23.8647	4.25823		9.75	-4.06301	-0.753814	-2.26907	-5.01601	2.188		-3.8948	-0.770537	-2.53828	-4.80483	836.564
9.76	28.252	24.3479	3.90412		9.76	-3.73995	-0.660826	-3.42257	-4.40352	2.41076		-3.56181	-0.676996	-3.70483	-4.16526	741.104
9.77	28.2365	23.8935	4.34295		9.77	-3.93008	-0.619094	-2.66584	-4.56563	1.96095		-3.76334	-0.637016	-2.94178	-4.37465	767.76
9.78	28.2282	24.065	4.16315		9.78	-3.68439	-0.618758	-2.81778	-4.52588	1.87912		-3.50465	-0.636484	-3.11133	-4.2881	782.085
9.79	28.1877	23.9713	4.21637		9.79	-4.02291	-0.689047	-2.52752	-5.13724	2.27753		-3.84753	-0.704378	-2.80241	-4.91922	784.895
9.8	28.1914	24.0745	4.11688		9.8	-3.90446	-0.689184	-2.59501	-4.71646	2.4096		-3.72883	-0.706807	-2.86056	-4.481	794.098
9.81	28.258	23.9401	4.31789		9.81	-3.91087	-0.652536	-2.74888	-4.4633	2.04862		-3.74538	-0.668246	-3.0164	-4.26441	780.174
9.82	28.2581	24.0395	4.21862		9.82	-3.80021	-0.654616	-3.03553	-4.16816	1.52929		-3.63255	-0.671436	-3.3082	-3.95937	702.567
9.83	28.3113	24.0031	4.30817		9.83	-3.79519	-0.679666	-3.19861	-4.59057	2.48897		-3.62585	-0.695321	-3.4568	-4.39416	803.754
9.84	28.2468	24.0101	4.23674		9.84	-3.79397	-0.655723	-3.26062	-4.51303	2.06012		-3.61077	-0.671404	-3.53941	-4.2734	726.711
9.85	28.2766	23.6644	4.61222		9.85	-3.67996	-0.661383	-3.13696	-3.9738	1.97374		-3.50084	-0.678729	-3.42647	-3.74231	730.235
9.86	28.2015	23.8773	4.3242		9.86	-3.86509	-0.684248	-3.1533	-4.59889	2.51598		-3.69182	-0.702153	-3.44031	-4.3749	792.972
9.87	28.2029	24.0226	4.18038		9.87	-3.7941	-0.699564	-2.97646	-4.48247	1.98496		-3.61597	-0.717219	-3.25927	-4.2564	756.629
9.88	28.1977	23.819	4.37873		9.88	-3.79073	-0.685776	-3.24984	-4.24396	2.25918		-3.61706	-0.701872	-3.51731	-4.02221	745.72
9.89	28.3091	24.0911	4.21796		9.89	-3.79757	-0.718616	-2.98845	-4.41038	1.92529		-3.62143	-0.735615	-3.26672	-4.18111	790.941
9.9	28.3278	24.1183	4.20955		9.9	-3.88944	-0.706603	-2.50872	-4.9361	1.9624		-3.71567	-0.721986	-2.77723	-4.72739	794.93
9.91	28.2705	24.0736	4.19687		9.91	-3.77107	-0.678629	-3.30611	-4.31445	2.02629		-3.59222	-0.695754	-3.58733	-4.07474	778.508
9.92	28.2351	23.8468	4.38833		9.92	-3.91736	-0.692507	-2.2315	-4.47348	1.58905		-3.74648	-0.709752	-2.5052	-4.27661	783.088
9.93	28.2222	24.0833	4.13894		9.93	-3.87619	-0.709041	-2.6372	-4.67361	1.94566		-3.69721	-0.724626	-2.9236	-4.43039	777.904
9.94	28.262	23.8771	4.38488		9.94	-4.02346	-0.74104	-2.2136	-4.64448	1.71905		-3.85604	-0.756687	-2.46742	-4.44116	793.189
9.95	28.3616	24.0499	4.31174		9.95	-3.6133	-0.689873	-3.07159	-4.00641	1.81678		-3.43732	-0.708727	-3.35823	-3.789	731.156
9.96	28.1893	24.0726	4.1167		9.96	-3.91426	-0.683027	-2.82289	-5.16003	2.68303		-3.73844	-0.699418	-3.09862	-4.93462	792.176
9.97	28.2469	23.974	4.27291		9.97	-3.861	-0.716566	-2.76543	-4.63263	1.93145		-3.68252	-0.733145	-3.04127	-4.40673	761.04
9.98	28.2652	23.9414	4.32384		9.98	-3.68924	-0.648439	-3.15168	-4.25128	1.93005		-3.50942	-0.666372	-3.44656	-4.01393	765.4
9.99	28.2427	24.0514	4.19132		9.99	-3.79846	-0.702356	-2.70603	-4.31028	1.69917		-3.62187	-0.720407	-2.98354	-4.08466	758.443
10	28.2656	24.0158	4.24987		10	-3.84227	-0.733294	-2.87879	-4.6719	2.11442		-3.67112	-0.750427	-3.15804	-4.45493	798.539
10.01	28.2838	23.8245	4.45935		10.01	-3.89296	-0.703592	-2.71833	-4.5216	1.69032		-3.72123	-0.720595	-2.98843	-4.31017	724.026
10.02	28.3061	24.074	4.23208		10.02	-3.86387	-0.63867	-2.82571	-4.79584	2.03519		-3.68355	-0.655525	-3.09938	-4.56961	762.412
10.03	28.1691	23.8177	4.35138		10.03	-3.91303	-0.629243	-2.30523	-4.808	2.07636		-3.73978	-0.646656	-2.5885	-4.5763	796.895
10.04	28.2489	23.8929	4.35599		10.04	-3.93931	-0.67169	-2.39957	-4.58803	1.67103		-3.77178	-0.689437	-2.64887	-4.38086	727.352
10.05	28.2818	24.2354	4.04644		10.05	-3.79185	-0.646967	-2.88906	-4.71225	1.99884		-3.62055	-0.662809	-3.15054	-4.49851	771.736
10.06	28.2621	23.7557	4.50641		10.06	-3.85229	-0.723009	-2.80559	-4.62028	1.74615		-3.67983	-0.742364	-3.08824	-4.40235	780.088
10.07	28.2529	24.0097	4.24326		10.07	-3.64934	-0.574112	-3.0935	-4.32542	1.84682		-3.47941	-0.591937	-3.38224	-4.11401	740.181
10.08	28.1647	23.9619	4.20278		10.08	-4.04707	-0.659429	-2.6002	-4.88478	2.38647		-3.87761	-0.677157	-2.87391	-4.66748	787.203
10.09	28.2621	24.0342	4.22785		10.09	-3.69561	-0.644247	-3.01299	-4.37917	2.04893		-3.5223	-0.660876	-3.28766	-4.1572	719.046
10.1	28.2616	23.868	4.39355		10.1	-3.78797	-0.660542	-2.37138	-4.51547	1.77581		-3.61832	-0.677977	-2.63242	-4.30705	774.337
10.11	28.1704	23.8605	4.30993		10.11	-4.00438	-0.732944	-2.29339	-4.4799	1.62458		-3.8375	-0.750043	-2.56271	-4.26211	765.533
10.12	28.2937	23.979	4.31475		10.12	-3.90224	-0.658943	-2.66527	-4.45419	2.03736		-3.73548	-0.676396	-2.9355	-4.24824	786.761
10.13	28.2481	23.877	4.37112		10.13	-3.83867	-0.711935	-2.14971	-4.42115	1.45541		-3.67361	-0.728322	-2.40534	-4.21078	737.688
10.14	28.3302	24.0889	4.24136		10.14	-3.48756	-0.631265	-3.27401	-3.90862	1.66675		-3.31617	-0.648762	-3.53999	-3.68969	707.671
10.15	28.2999	23.9383	4.36165		10.15	-3.69537	-0.720856	-2.5926	-4.23862	1.2345		-3.5233	-0.738893	-2.86534	-4.0133	711.215
10.16	28.185	23.8645	4.32045		10.16	-3.79052	-0.639318	-2.50698	-4.41672	1.73405		-3.62158	-0.656852	-2.79031	-4.18717	742.272
10.17	28.2941	24.0765	4.21761		10.17	-3.92386	-0.705596	-2.62606	-4.87342	2.25341		-3.75388	-0.722281	-2.89282	-4.66233	783.385
10.18	28.3127	24.0466	4.26609		10.18	-3.78863	-0.606932	-2.74519	-4.25383	1.80488		-3.62188	-0.624854	-3.01276	-4.0582	753.134
10.19	28.2791	23.8952	4.38386		10.19	-3.7924	-0.639081	-2.7422	-4.26418	1.36391		-3.61719	-0.656262	-3.02623	-4.02021	713.15
10.2	28.163	23.7742	4.38881		10.2	-3.99359	-0.710509	-2.46132	-5.14927	2.11595		-3.82604	-0.729096	-2.7319	-4.94428	826.444
10.21	28.315	24.1604	4.15466		10.21	-3.62787	-0.653317	-3.15634	-4.51644	1.78247		-3.45336	-0.67111	-3.43929	-4.29091	690.395
10.22	28.1552	23.776	4.37915		10.22	-3.85892	-0.712962	-2.57754	-4.49145	2.05947		-3.68831	-0.729201	-2.84231	-4.25896	801.443
10.23	28.2243	24.0355	4.18873		10.23	-3.77764	-0.657591	-2.19736	-4.60909	1.50758		-3.60476	-0.674728	-2.47107	-4.40481	753.579
10.24	28.0842	23.8564	4.22786		10.24	-4.0231	-0.740209	-2.36327	-4.71842	1.93759		-3.85509	-0.756826	-2.61969	-4.49836	748.93
10.25	28.2884	24.1471	4.14136		10.25	-3.61232	-0.643032	-2.9767	-4.39466	1.74799		-3.44135	-0.660707	-3.26384	-4.19246	728.171
10.26	28.0375	23.5733	4.46419		10.26	-3.86657	-0.757862	-2.21735	-4.3957	1.85552		-3.69496	-0.773705	-2.48126	-4.16918	826.952
10.27	28.2502	23.7047	4.54549		10.27	-3.71845	-0.687738	-2.45483	-4.14757	1.63422		-3.54568	-0.705575	-2.73038	-3.9235	764.685
10.28	28.2028	24.0852	4.11757		10.28	-3.74486	-0.701517	-2.42035	-4.65252	1.47525		-3.57692	-0.718974	-2.68166	-4.44318	734.163
10.29	28.1958	23.7656	4.43017		10.29	-3.81628	-0.694911	-2.58619	-4.54421	1.93681		-3.64435	-0.713093	-2.8623	-4.33005	749.41
10.3	28.1695	23.7867	4.38272		10.3	-3.88559	-0.672183	-1.90448	-4.48631	1.63522		-3.71178	-0.688472	-2.18516	-4.25002	779.204
10.31	28.24	24.0307	4.20923		10.31	-3.83541	-0.672193	-2.88613	-4.44637	1.56588		-3.66809	-0.688676	-3.14562	-4.23599	786.726
10.32	28.2607	23.9509	4.30982		10.32	-3.55496	-0.593057	-2.99402	-4.30468	1.9396		-3.3783	-0.611186	-3.27971	-4.07549	744.891
10.33	28.2982	23.8403	4.45787		10.33	-3.90407	-0.705954	-2.44333	-4.49931	1.57276		-3.7371	-0.721047	-2.70514	-4.29549	749.99
10.34	28.2727	24.0887	4.18399		10.34	-3.90331	-0.690533	-2.53626	-5.06119	1.89324		-3.7309	-0.707115	-2.78352	-4.8504	772.257
10.35	28.1604	23.7269	4.43349		10.35	-3.84539	-0.671643	-2.49443	-4.55129	1.57947		-3.67238	-0.689316	-2.78217	-4.32581	783.317
10.36	28.2384	23.911	4.32742		10.36	-3.79932	-0.682307	-2.98643	-4.47298	1.7066		-3.62963	-0.699832	-3.2519	-4.26217	726.144
10.37	28.249	23.823	4.42599		10.37	-3.78866	-0.606334	-2.59122	-4.23933	1.31205		-3.61825	-0.622029	-2.84245	-4.02023	735.587
10.38	28.1774	23.5602	4.61723		10.38	-3.89047	-0.675238	-2.61855	-4.24863	1.93186		-3.72056	-0.693041	-2.88493	-4.04339	758.039
10.39	28.2711	23.9251	4.34594		10.39	-3.65566	-0.626168	-3.01158	-4.09693	1.50982		-3.47845	-0.6457	-3.29526	-3.86135	667.568
10.4	28.2268	23.8127	4.41408		10.4	-3.85301	-0.722059	-2.45551	-4.64562	1.98972		-3.67716	-0.739944	-2.74191	-4.4169	819.147
10.41	28.2288	24.0434	4.18531		10.41	-3.90827	-0.679226	-2.35933	-4.76295	1.69807		-3.73476	-0.696476	-2.62126	-4.54334	772.826
10.42	28.1691	23.8087	4.36038		10.42	-3.98448	-0.692729	-2.05925	-4.81982	1.74869		-3.81201	-0.710875	-2.34288	-4.59191	788.946
10.43	28.257	23.8971	4.35983		10.43	-3.71437	-0.658549	-2.40587	-4.44807	1.57059		-3.54329	-0.676141	-2.69088	-4.23887	781.825
10.44	28.2665	23.8534	4.41309		10.44	-3.83547	-0.676886	-2.75054	-4.50894	1.7589		-3.66568	-0.693768	-3.00716	-4.29078	787.132
10.45	28.2143	23.9325	4.28183		10.45	-3.82262	-0.688944	-2.59754	-4.85716	1.98385		-3.64851	-0.706194	-2.86424	-4.62817	727.179
10.46	28.0784	23.7415	4.3369		10.46	-3.72852	-0.67323	-2.76884	-4.30435	2.33545		-3.55402	-0.691311	-3.04991	-4.09163	765.962
10.47	28.1508	23.8752	4.27565		10.47	-3.62246	-0.663363	-2.3447	-4.14805	1.36898		-3.44363	-0.681428	-2.63009	-3.90303	735.775
10.48	28.23	23.7467	4.48329		10.48	-3.84144	-0.700857	-2.56061	-4.58853	1.58388		-3.66962	-0.718236	-2.83077	-4.37313	761.061
10.49	28.2059	23.8783	4.32752		10.49	-3.96503	-0.69395	-2.46818	-4.71425	1.67035		-3.79108	-0.711806	-2.74111	-4.49389	804.148
10.5	28.2564	23.8427	4.41368		10.5	-3.68623	-0.666013	-3.00461	-4.30041	1.71223		-3.5075	-0.683796	-3.28918	-4.04357	770.675
10.51	28.1203	23.7566	4.36373		10.51	-3.99592	-0.698161	-2.12197	-4.65578	1.72334		-3.83711	-0.714411	-2.36815	-4.47405	802.716
10.52	28.2581	23.9114	4.34672		10.52	-3.64679	-0.615699	-2.46747	-4.26135	1.59108		-3.47893	-0.632666	-2.72471	-4.04995	699.252
10.53	28.0831	23.6228	4.46034		10.53	-3.6539	-0.65245	-2.41603	-4.15986	1.62707		-3.4783	-0.669705	-2.6885	-3.92198	728.862
10.54	28.1918	23.7309	4.46093		10.54	-3.83026	-0.696081	-2.23545	-4.6168	1.8809		-3.65912	-0.713284	-2.49955	-4.40833	797.891
10.55	28.2235	23.9478	4.27567		10.55	-3.77187	-0.720789	-2.79408	-4.3754	1.6313		-3.60377	-0.73771	-3.06261	-4.15472	742.327
10.56	28.2465	23.9747	4.27174		10.56	-3.83213	-0.739848	-2.52777	-4.55433	1.84428		-3.66378	-0.757611	-2.79112	-4.34335	820.921
10.57	28.1434	23.5894	4.55399		10.57	-3.70266	-0.665842	-2.33433	-4.38658	1.48975		-3.53308	-0.680783	-2.59474	-4.184	748.784
10.58	28.1603	23.8492	4.31114		10.58	-3.82981	-0.695374	-2.41939	-4.57845	1.66336		-3.65808	-0.713921	-2.68632	-4.3504	760.084
10.59	28.0736	23.5997	4.47386		10.59	-4.07371	-0.713065	-2.11577	-4.65388	1.71422		-3.90818	-0.729355	-2.37419	-4.44854	796.702
10.6	28.1335	23.9211	4.21241		10.6	-3.7176	-0.626716	-2.63428	-4.40373	2.14019		-3.54458	-0.64336	-2.9034	-4.17313	751.615
10.61	28.2187	23.8056	4.41313		10.61	-3.86416	-0.694879	-2.77853	-4.83707	2.19857		-3.70251	-0.712962	-3.0426	-4.63658	775.798
10.62	28.2034	23.9175	4.28591		10.62	-3.78431	-0.66842	-2.64683	-4.2492	1.69824		-3.62099	-0.685398	-2.90094	-4.04787	731.941
10.63	28.1981	23.7297	4.46839		10.63	-3.58955	-0.633104	-2.84619	-3.84018	1.24047		-3.42022	-0.649989	-3.11639	-3.6246	722.398
10.64	28.1452	23.8579	4.28733		10.64	-3.78751	-0.678035	-2.78461	-4.60753	1.69049		-3.6201	-0.695203	-3.04351	-4.38467	751.435
10.65	28.1969	23.8116	4.3853		10.65	-3.60376	-0.654298	-2.90945	-4.10737	1.8921		-3.4328	-0.671645	-3.18223	-3.89068	732.501
10.66	28.1809	23.8382	4.34269		10.66	-3.85787	-0.746673	-2.54533	-4.8244	1.99381		-3.69616	-0.763966	-2.7918	-4.62337	776.073
10.67	28.2416	23.797	4.44465		10.67	-3.73255	-0.668635	-2.49702	-4.20973	1.3367		-3.56507	-0.685221	-2.75923	-4.00007	696.316
10.68	28.1377	23.7134	4.42434		10.68	-3.72989	-0.622201	-2.75757	-4.89434	2.00995		-3.55364	-0.640726	-3.03944	-4.6527	805.945
10.69	28.0607	23.7054	4.35528		10.69	-4.09336	-0.71763	-1.77901	-4.85577	1.50988		-3.93725	-0.733753	-2.03083	-4.66906	858.94
10.7	28.1998	23.6266	4.57325		10.7	-3.53512	-0.639559	-2.67728	-3.66394	1.07963		-3.36133	-0.656483	-2.93626	-3.42136	671.535
10.71	28.085	23.7569	4.32812		10.71	-4.00425	-0.69653	-2.25132	-4.92216	1.94867		-3.84697	-0.71375	-2.50582	-4.74203	784.853
10.72	28.1638	23.8644	4.29944		10.72	-3.68698	-0.689515	-2.52484	-4.66881	1.99761		-3.51632	-0.707108	-2.79377	-4.45361	742.396
10.73	27.9794	23.4136	4.56576		10.73	-3.86772	-0.63471	-2.31259	-4.22956	1.66403		-3.70487	-0.651305	-2.56484	-4.02556	768.769
10.74	28.1951	23.962	4.23309		10.74	-3.83132	-0.687096	-2.55325	-4.5484	1.36009		-3.6697	-0.704565	-2.79854	-4.34539	701.823
10.75	28.2142	23.9978	4.21639		10.75	-3.65918	-0.693539	-2.91106	-4.44334	1.68311		-3.49294	-0.71048	-3.1661	-4.2471	736.592
10.76	28.0463	23.8665	4.17988		10.76	-3.94984	-0.678025	-2.41028	-4.91235	2.18831		-3.77743	-0.696704	-2.68528	-4.6649	782.082
10.77	28.1133	23.735	4.37832		10.77	-3.81987	-0.605109	-2.46654	-4.49671	1.54343		-3.65836	-0.621517	-2.71133	-4.29216	751.397
10.78	28.0631	23.5302	4.5329		10.78	-3.80787	-0.686625	-2.20761	-4.33643	1.32753		-3.64278	-0.703977	-2.46972	-4.13081	772.263
10.79	28.2132	23.8063	4.40685		10.79	-3.75923	-0.654919	-2.71686	-4.421	1.42713		-3.596	-0.671919	-2.97165	-4.22705	757.458
10.8	28.1206	24.0677	4.05294		10.8	-3.79713	-0.62726	-2.62845	-4.72758	1.98739		-3.63162	-0.644768	-2.88352	-4.51313	769.564
10.81	28.2023	23.7492	4.45315		10.81	-3.80845	-0.639463	-2.27204	-4.87122	1.62932		-3.64183	-0.657092	-2.53074	-4.66014	782.063
10.82	28.0517	23.7374	4.31427		10.82	-3.99009	-0.661851	-2.03932	-4.77606	1.44262		-3.83011	-0.679173	-2.2966	-4.57166	777.004
10.83	28.2331	23.9037	4.32943		10.83	-3.58898	-0.596271	-2.85846	-4.23408	1.72893		-3.419	-0.615117	-3.1163	-4.00009	756.342
10.84	28.1088	23.5832	4.5256		10.84	-3.69572	-0.676457	-2.44546	-4.41407	1.40997		-3.53213	-0.694314	-2.70692	-4.21065	745.767
10.85	28.2299	23.9756	4.25429		10.85	-3.97332	-0.669802	-2.57872	-4.84882	1.94162		-3.81784	-0.68782	-2.82902	-4.66412	789.289
10.86	28.209	23.6404	4.56863		10.86	-3.66375	-0.708203	-2.54041	-4.22041	1.13774		-3.49731	-0.724822	-2.79891	-4.01652	660.679
10.87	28.1502	23.7259	4.42432		10.87	-3.83087	-0.676187	-2.59954	-4.85229	1.95024		-3.66422	-0.694721	-2.85402	-4.63243	777.257
10.88	28.0277	23.7903	4.23734		10.88	-3.61323	-0.600692	-2.65363	-4.71521	1.99347		-3.4471	-0.617896	-2.92101	-4.50034	783.119
10.89	28.1086	23.7674	4.34114		10.89	-3.77648	-0.657007	-2.69226	-4.33015	1.53108		-3.61626	-0.673067	-2.94164	-4.14432	720.541
10.9	28.1447	23.8097	4.33495		10.9	-3.78574	-0.684194	-2.46079	-4.64783	1.75859		-3.61736	-0.702294	-2.72065	-4.42399	800.302
10.91	28.0736	23.6588	4.41482		10.91	-3.93036	-0.657538	-1.87213	-4.79737	1.11642		-3.77358	-0.675124	-2.11163	-4.60585	732.832
10.92	28.1221	23.5995	4.52261		10.92	-3.63934	-0.632906	-2.53905	-4.37301	1.69341		-3.47227	-0.651093	-2.81176	-4.15285	730.504
10.93	28.2018	23.8552	4.34665		10.93	-3.71117	-0.641636	-2.26506	-4.57591	1.50272		-3.54908	-0.659817	-2.51091	-4.36315	743.623
10.94	28.0426	23.5447	4.49793		10.94	-3.87798	-0.70244	-2.54865	-4.50837	1.76063		-3.71515	-0.720579	-2.80717	-4.29255	757.819
10.95	28.1455	23.7512	4.3943		10.95	-3.7903	-0.692279	-2.41734	-4.66025	1.72903		-3.6274	-0.71018	-2.66023	-4.45653	737.673
10.96	28.1412	23.8957	4.24552		10.96	-3.78855	-0.69243	-2.46919	-4.28477	1.46019		-3.62803	-0.711273	-2.7192	-4.06508	723.359
10.97	28.0937	23.55	4.54367		10.97	-3.92917	-0.693153	-2.455	-4.71905	2.47691		-3.77086	-0.710683	-2.70888	-4.53073	836.515
10.98	28.2025	23.7695	4.433		10.98	-3.77322	-0.687702	-2.39141	-4.49912	1.39349		-3.61427	-0.705965	-2.64481	-4.29297	724.707
10.99	28.1872	23.9446	4.24259		10.99	-3.62292	-0.608512	-2.75027	-4.56572	1.64222		-3.46314	-0.628564	-3.00915	-4.35966	709.293
11	28.129	23.4783	4.65068		11	-3.79634	-0.626882	-2.19663	-4.28249	1.3468		-3.64096	-0.643389	-2.43676	-4.09398	728.797
11.01	28.1435	23.783	4.36057		11.01	-3.85529	-0.661808	-1.9312	-4.58956	1.40653		-3.69888	-0.679105	-2.17057	-4.38726	746.738
11.02	28.2364	23.8426	4.39387		11.02	-3.80759	-0.66477	-2.43183	-4.37856	1.33611		-3.65629	-0.681695	-2.65675	-4.18863	755.637
11.03	28.177	23.7404	4.4366		11.03	-3.61726	-0.638976	-2.75096	-4.32606	1.60407		-3.4591	-0.658384	-3.00197	-4.12012	661.114
11.04	28.1546	23.6602	4.49441		11.04	-3.78372	-0.66083	-2.25023	-4.51764	1.43952		-3.62835	-0.678115	-2.49142	-4.32437	728.354
11.05	28.118	23.8195	4.29843		11.05	-3.77802	-0.634952	-2.65879	-4.54086	1.97306		-3.62344	-0.652419	-2.90119	-4.35047	758.77
11.06	28.0079	23.5324	4.47553		11.06	-3.84899	-0.681226	-2.68024	-4.7026	1.84975		-3.69384	-0.699216	-2.93867	-4.51315	767.388
11.07	28.1441	23.6286	4.51548		11.07	-3.69643	-0.666067	-2.44152	-4.14871	1.11581		-3.54058	-0.684136	-2.66932	-3.93913	680.716
11.08	28.1355	23.653	4.48249		11.08	-3.59412	-0.629614	-2.77245	-3.99616	1.69323		-3.44162	-0.647312	-3.01402	-3.80256	698.327
11.09	28.0824	23.7118	4.37063		11.09	-3.7135	-0.659218	-2.64014	-4.62832	2.00099		-3.5555	-0.675898	-2.87845	-4.43142	800.01
11.1	27.9614	23.5434	4.41794		11.1	-3.87169	-0.674708	-2.44424	-4.48607	1.84718		-3.71994	-0.693129	-2.67552	-4.27592	747.225
11.11	28.097	23.7395	4.35749		11.11	-3.79953	-0.636275	-2.55396	-4.67567	1.80609		-3.64584	-0.65396	-2.80064	-4.48721	731.461
11.12	28.1902	23.6073	4.58283		11.12	-3.711	-0.702097	-2.60926	-4.40983	1.46246		-3.55998	-0.720286	-2.84465	-4.2211	736.618
11.13	28.0807	23.6089	4.47183		11.13	-3.85755	-0.661478	-1.90725	-5.08582	1.28416		-3.7075	-0.678819	-2.13432	-4.90654	714.194
11.14	27.9549	23.6045	4.35035		11.14	-4.02171	-0.67269	-2.02353	-4.9606	1.92411		-3.87233	-0.690407	-2.25219	-4.78741	785.731
11.15	28.1077	23.8847	4.22299		11.15	-3.68481	-0.640947	-2.56307	-4.3158	1.63191		-3.52979	-0.657699	-2.79121	-4.11661	723.969
11.16	27.8958	23.5112	4.38463		11.16	-4.00392	-0.723657	-2.09792	-4.99627	1.70539		-3.85262	-0.74148	-2.33126	-4.79325	799.845
11.17	28.0443	23.4634	4.58094		11.17	-3.74026	-0.680714	-2.39268	-4.28728	1.51565		-3.58851	-0.699754	-2.63846	-4.10469	688.362
11.18	28.0868	23.5537	4.53305		11.18	-3.70247	-0.643051	-2.58516	-4.39188	1.70589		-3.54451	-0.66174	-2.82139	-4.17042	754.71
11.19	28.0435	23.7057	4.33781		11.19	-3.95048	-0.66284	-2.3053	-4.77174	1.73937		-3.80405	-0.679841	-2.52958	-4.60213	731.759
11.2	28.1099	23.7256	4.38435		11.2	-3.45696	-0.622304	-2.95418	-3.72794	1.33024		-3.30041	-0.640638	-3.2009	-3.52012	662.495
11.21	28.0617	23.6885	4.37322		11.21	-3.93185	-0.676168	-2.27737	-4.91717	1.72216		-3.77951	-0.693551	-2.50696	-4.72285	775.12
11.22	28.1695	23.77	4.39947		11.22	-3.88306	-0.711557	-2.47361	-4.7863	1.7759		-3.73154	-0.730262	-2.71071	-4.58882	751.955
11.23	27.9644	23.4871	4.47727		11.23	-3.90245	-0.718042	-2.33235	-4.59948	1.56768		-3.75729	-0.732777	-2.5474	-4.4318	762.564
11.24	28.1578	23.7324	4.42536		11.24	-3.90466	-0.709264	-2.60771	-4.78479	1.77819		-3.75181	-0.72711	-2.83376	-4.58722	709.401
11.25	28.0157	23.5455	4.47028		11.25	-3.67195	-0.670508	-2.55602	-4.28546	1.68868		-3.51955	-0.688716	-2.7783	-4.08928	734.779
11.26	28.1119	23.7263	4.38559		11.26	-3.63951	-0.607763	-2.90199	-4.32478	1.66859		-3.48014	-0.627996	-3.16132	-4.11197	690.805
11.27	28.0523	23.6753	4.37702		11.27	-3.73742	-0.659843	-2.73622	-4.36023	2.05599		-3.58701	-0.676827	-2.96038	-4.16126	758.179
11.28	27.9899	23.7016	4.28837		11.28	-3.5981	-0.593832	-2.63429	-4.13525	1.5017		-3.44289	-0.615404	-2.88364	-3.91807	665.009
11.29	28.0875	23.705	4.38251		11.29	-3.82499	-0.662619	-2.82301	-4.68137	2.01445		-3.67552	-0.682211	-3.05271	-4.50262	745.851
11.3	28.0413	23.7607	4.28066		11.3	-3.61874	-0.611451	-3.10239	-3.96552	1.64405		-3.46723	-0.62938	-3.33346	-3.7607	682.901
11.31	28.0116	23.8455	4.16604		11.31	-3.81503	-0.631829	-3.11451	-4.5602	2.51132		-3.6646	-0.649604	-3.34052	-4.37484	759.536
11.32	28.1139	23.644	4.46992		11.32	-3.7529	-0.715503	-2.78248	-4.47126	1.97877		-3.59985	-0.735289	-3.01808	-4.27115	736.372
11.33	28.055	23.8312	4.22379		11.33	-3.87344	-0.684327	-2.55233	-4.60895	1.64228		-3.71853	-0.70484	-2.80297	-4.40328	693.827
11.34	28.0164	23.8026	4.21384		11.34	-3.79628	-0.786124	-2.66522	-4.24458	2.11628		-3.64626	-0.804643	-2.88966	-4.04912	765.465
11.35	28.0073	23.7483	4.259		11.35	-3.86646	-0.709246	-2.68019	-4.44149	2.19015		-3.71383	-0.727917	-2.9102	-4.24839	722.887
11.36	28.0345	23.8044	4.23008		11.36	-3.69896	-0.706976	-2.78151	-4.19454	1.85917		-3.54465	-0.725191	-3.01538	-3.98136	734.591
11.37	28.0173	23.6574	4.35986		11.37	-3.9382	-0.689751	-1.95863	-4.56825	1.60517		-3.79058	-0.709028	-2.18456	-4.39318	737.999
11.38	28.0677	24.0541	4.0136		11.38	-3.60868	-0.637754	-3.03385	-4.13071	1.68672		-3.45387	-0.657231	-3.29135	-3.9155	740.634
11.39	27.9118	23.6771	4.23474		11.39	-4.05332	-0.720736	-2.13762	-5.08615	1.76431		-3.90807	-0.738691	-2.34387	-4.90454	759.622
11.4	28.0864	23.9128	4.17353		11.4	-3.60485	-0.653223	-2.85512	-4.18322	1.67608		-3.44735	-0.674662	-3.11026	-3.9723	666.606
11.41	28.0542	23.7161	4.33809		11.41	-3.71283	-0.685374	-2.75505	-4.30158	1.99997		-3.56006	-0.702844	-2.97886	-4.10691	740.401
11.42	27.9168	23.5488	4.368		11.42	-3.98586	-0.708896	-2.13295	-4.56524	1.79792		-3.83913	-0.728497	-2.36583	-4.37314	770.436
11.43	27.9591	23.558	4.40109		11.43	-3.69652	-0.648196	-2.70893	-4.02129	1.69758		-3.54424	-0.668245	-2.94564	-3.82441	673.585
11.44	28.0736	23.8458	4.22784		11.44	-3.68487	-0.722843	-2.86749	-4.27655	2.04544		-3.52914	-0.74024	-3.0999	-4.06883	756.894
11.45	27.9641	23.5465	4.41753		11.45	-3.99695	-0.732362	-2.1324	-4.68028	1.87726		-3.84886	-0.751193	-2.3708	-4.49863	756.265
11.46	28.029	23.872	4.15693		11.46	-3.67467	-0.651682	-2.68647	-4.15579	1.37999		-3.5193	-0.671201	-2.91146	-3.94285	729.496
11.47	27.9824	23.5563	4.42615		11.47	-3.61685	-0.693147	-3.20325	-4.14936	1.60565		-3.4595	-0.712853	-3.46166	-3.93398	676.365
11.48	28.0351	23.7693	4.26582		11.48	-3.85521	-0.750701	-2.67577	-4.75612	1.94177		-3.70033	-0.770049	-2.91093	-4.56306	776.746
11.49	28.0175	23.6618	4.35566		11.49	-3.86091	-0.637275	-2.66414	-4.71572	2.27785		-3.70535	-0.655678	-2.90348	-4.5036	757.311
11.5	27.9294	23.6118	4.31758		11.5	-3.90458	-0.710607	-2.08738	-4.72673	1.43143		-3.75232	-0.728051	-2.30918	-4.53947	755.013
11.51	28.0204	23.911	4.10943		11.51	-3.81704	-0.662969	-2.72113	-4.96739	1.92863		-3.66439	-0.683281	-2.95145	-4.76386	732.916
11.52	28.0633	23.4899	4.57341		11.52	-3.77224	-0.689679	-2.47855	-4.39505	1.62212		-3.60937	-0.709871	-2.73374	-4.16619	727.669
11.53	28.0584	23.9526	4.10575		11.53	-3.77053	-0.70922	-2.84105	-4.44629	2.0243		-3.61847	-0.72686	-3.08411	-4.25801	767.937
11.54	28.116	23.6773	4.43863		11.54	-3.70159	-0.674654	-2.67305	-4.2699	1.54731		-3.5433	-0.695944	-2.91027	-4.06653	702.856
11.55	27.9483	23.4663	4.48203		11.55	-3.75378	-0.708343	-2.44883	-4.10594	1.54688		-3.5958	-0.727249	-2.69985	-3.89458	759.742
11.56	28.0175	23.7259	4.29156		11.56	-3.9596	-0.70146	-2.0218	-4.80662	1.8197		-3.81035	-0.721821	-2.25891	-4.61649	798.593
11.57	27.964	23.8333	4.13067		11.57	-3.80332	-0.662608	-2.32389	-4.55171	1.42709		-3.64043	-0.684094	-2.57734	-4.31801	716.138
11.58	28.0014	23.5635	4.4379		11.58	-3.78389	-0.686329	-2.5955	-4.47958	1.78803		-3.62442	-0.706395	-2.84082	-4.26597	763.837
11.59	27.9766	23.7441	4.23255		11.59	-3.69993	-0.687878	-2.34921	-4.52738	1.43618		-3.54102	-0.707818	-2.59588	-4.31824	704.051
11.6	27.9736	23.7709	4.20275		11.6	-3.65459	-0.655265	-2.55614	-4.2846	1.12474		-3.49717	-0.674114	-2.80279	-4.08973	672.891
11.61	27.9595	23.658	4.3015		11.61	-3.73826	-0.657505	-2.25923	-4.4307	1.56563		-3.57525	-0.678414	-2.51769	-4.20688	703.554
11.62	27.8849	23.7095	4.17542		11.62	-3.89912	-0.676135	-2.35047	-4.86174	1.82223		-3.73944	-0.696021	-2.59481	-4.64706	789.134
11.63	27.9943	23.6092	4.38512		11.63	-3.73547	-0.666698	-2.33979	-4.53032	1.66829		-3.5741	-0.686091	-2.58253	-4.31687	748.347
11.64	27.8407	23.1304	4.71033		11.64	-3.90444	-0.727369	-1.74571	-4.63781	1.76432		-3.74377	-0.746816	-1.99441	-4.4233	779.551
11.65	27.857	23.6992	4.15787		11.65	-3.8987	-0.67897	-1.96214	-4.81285	1.42678		-3.74631	-0.698266	-2.20586	-4.62934	803.175
11.66	27.8905	23.7459	4.14459		11.66	-3.70697	-0.66502	-2.44413	-4.58079	1.65278		-3.54758	-0.68588	-2.68872	-4.3541	698.484
11.67	27.8487	23.5976	4.25112		11.67	-3.91484	-0.670988	-2.21612	-4.83268	1.36917		-3.76046	-0.688989	-2.46271	-4.63932	762.989
11.68	28.0161	23.6106	4.40553		11.68	-3.81733	-0.637005	-2.46934	-5.07796	1.91043		-3.65703	-0.657388	-2.71161	-4.85994	774.137
11.69	27.9777	23.4138	4.56392		11.69	-3.64244	-0.585076	-2.51338	-4.6273	1.71511		-3.47852	-0.604688	-2.77247	-4.4174	747.762
11.7	27.8499	23.5741	4.27578		11.7	-3.89188	-0.658448	-2.14285	-5.13659	2.07246		-3.73493	-0.678096	-2.39695	-4.92954	779.488
11.71	27.9111	23.4717	4.43939		11.71	-3.8367	-0.696742	-2.01797	-4.88899	1.31887		-3.68475	-0.714694	-2.25943	-4.71198	755.003
11.72	27.9193	23.7525	4.1668		11.72	-3.85379	-0.632594	-2.13483	-5.10513	1.67542		-3.69693	-0.651584	-2.38143	-4.90392	781.828
11.73	27.8029	23.4611	4.34183		11.73	-3.87497	-0.613244	-2.06135	-4.91961	1.7054		-3.71522	-0.634223	-2.3101	-4.69993	723.234
11.74	27.8835	23.3796	4.50395		11.74	-3.72758	-0.685583	-2.29516	-4.67204	1.53445		-3.56805	-0.706617	-2.55115	-4.45585	691.624
11.75	27.796	23.3815	4.41448		11.75	-3.74786	-0.648792	-1.79582	-4.7088	1.48333		-3.59059	-0.66886	-2.04143	-4.49676	761.542
11.76	27.919	23.411	4.50804		11.76	-3.93778	-0.706021	-1.66366	-5.22108	1.71281		-3.78503	-0.726404	-1.9046	-5.03905	785.703
11.77	27.8088	23.3407	4.4681		11.77	-3.70943	-0.659642	-1.5824	-4.49832	0.937837		-3.55121	-0.680924	-1.84592	-4.27876	696.56
11.78	27.7757	23.2762	4.49949		11.78	-3.72326	-0.677522	-1.79477	-4.42549	1.48312		-3.56682	-0.697403	-2.04386	-4.22499	733.885
11.79	27.7997	23.3988	4.401		11.79	-3.80635	-0.686081	-1.74818	-4.71253	1.29558		-3.64442	-0.705787	-1.9966	-4.48756	761.231
11.8	27.9301	23.399	4.53111		11.8	-3.68321	-0.618262	-2.29065	-4.52315	1.51491		-3.53075	-0.637386	-2.53483	-4.34072	735.681
11.81	27.8407	23.3081	4.53258		11.81	-3.70921	-0.647866	-2.04684	-4.73666	1.54268		-3.54582	-0.66754	-2.29897	-4.52863	706.818
11.82	27.6974	23.2685	4.42892		11.82	-3.94265	-0.703852	-1.86205	-5.18403	2.03801		-3.78616	-0.724338	-2.10899	-4.969	809.888
11.83	27.9293	23.3717	4.55753		11.83	-3.71147	-0.655514	-2.28095	-4.83534	1.5248		-3.54583	-0.67663	-2.54665	-4.61553	721.712
11.84	27.6301	23.2107	4.41937		11.84	-4.14473	-0.7228	-1.5099	-5.71882	2.02662		-3.99267	-0.741429	-1.73938	-5.53512	821.321
11.85	27.8217	23.4319	4.38981		11.85	-3.61265	-0.61182	-2.12101	-4.40546	1.37187		-3.44816	-0.633207	-2.38093	-4.1823	682.758
11.86	27.7653	23.5328	4.23248		11.86	-3.90507	-0.679079	-1.70727	-5.45346	1.67503		-3.74293	-0.699587	-1.94925	-5.23137	770.185
11.87	27.783	23.3044	4.47867		11.87	-3.72797	-0.658976	-1.96414	-4.48263	1.24678		-3.56727	-0.678229	-2.22313	-4.26119	780.811
11.88	27.8401	23.3621	4.47806		11.88	-3.81668	-0.596508	-2.02445	-4.86855	1.33656		-3.65928	-0.618906	-2.28296	-4.66814	739.721
11.89	27.7085	23.2853	4.4232		11.89	-3.84008	-0.660242	-1.74674	-4.89094	1.43731		-3.68477	-0.679836	-1.98535	-4.68385	748.9
11.9	27.8171	23.2581	4.55903		11.9	-3.64726	-0.636185	-2.20156	-4.46383	1.50518		-3.48769	-0.656486	-2.45238	-4.25075	693.978
11.91	27.6877	23.2479	4.43981		11.91	-3.72401	-0.647702	-1.93642	-4.78093	1.46141		-3.57111	-0.667189	-2.18561	-4.59295	759.22
11.92	27.817	23.3377	4.47926		11.92	-3.80843	-0.618044	-1.84723	-4.80495	1.4576		-3.65088	-0.640803	-2.10072	-4.59636	693.037
11.93	27.8124	23.3125	4.49988		11.93	-3.66575	-0.688402	-1.93809	-4.3748	1.46147		-3.5086	-0.707049	-2.17702	-4.17111	744.845
11.94	27.7496	23.1406	4.60897		11.94	-3.81657	-0.678462	-1.86152	-4.59088	1.26564		-3.65697	-0.700505	-2.13219	-4.38063	701.108
11.95	27.8953	23.549	4.34626		11.95	-3.78306	-0.673332	-1.79599	-4.9874	1.56712		-3.6243	-0.695199	-2.03932	-4.77688	746.259
11.96	27.8614	23.4292	4.43217		11.96	-3.92436	-0.658174	-1.50919	-5.05965	1.1728		-3.77007	-0.67829	-1.75436	-4.87414	774.98
11.97	27.8121	23.0151	4.79707		11.97	-3.70642	-0.668629	-1.81478	-4.29522	0.964368		-3.54334	-0.689266	-2.07029	-4.07273	680.953
11.98	27.763	23.5862	4.17689		11.98	-3.96937	-0.679394	-1.37191	-5.49118	1.51436		-3.81757	-0.698499	-1.60994	-5.30367	797.087
11.99	27.6498	23.065	4.58482		11.99	-3.89054	-0.615922	-1.48013	-5.16714	0.908089		-3.73177	-0.636374	-1.73229	-4.9586	723.921
12	27.7151	23.2717	4.44343		12	-3.88743	-0.63139	-1.85689	-5.18691	1.8613		-3.73367	-0.652076	-2.10527	-4.99317	772.984
12.01	27.587	23.0948	4.49219		12.01	-4.0143	-0.771931	-1.34055	-4.92338	1.48118		-3.85712	-0.792515	-1.58942	-4.70986	767.681
12.02	27.7555	23.2499	4.50562		12.02	-3.82091	-0.681479	-1.46014	-5.06286	1.02712		-3.6606	-0.702925	-1.71445	-4.86166	651.188
12.03	27.6011	23.2549	4.34614		12.03	-4.0431	-0.683466	-1.59036	-5.62923	1.7552		-3.88747	-0.703019	-1.82411	-5.42146	855.216
12.04	27.5738	23.1968	4.37707		12.04	-3.98339	-0.705082	-1.2176	-5.7144	1.51304		-3.82409	-0.726886	-1.48423	-5.50794	798.321
12.05	27.6358	23.135	4.50079		12.05	-3.9746	-0.663847	-1.35472	-5.32355	1.32033		-3.81817	-0.682111	-1.60569	-5.12732	759.424
12.06	27.7006	23.285	4.41557		12.06	-3.9701	-0.644598	-1.26153	-5.44984	1.44842		-3.81413	-0.666162	-1.49368	-5.26389	758.075
12.07	27.7359	23.2009	4.53501		12.07	-3.80994	-0.672773	-1.42074	-5.3363	1.05742		-3.64829	-0.692937	-1.68414	-5.10954	741.661
12.08	27.5845	23.141	4.44355		12.08	-3.91415	-0.700346	-1.39419	-5.18754	1.47278		-3.76034	-0.72086	-1.64482	-4.99571	792.968
12.09	27.6574	23.4202	4.23718		12.09	-3.87959	-0.591517	-1.39241	-5.75902	1.3159		-3.71792	-0.613752	-1.64253	-5.54246	756.586
12.1	27.47	23.0469	4.4231		12.1	-3.98605	-0.713308	-0.761707	-5.48078	1.19636		-3.83335	-0.732814	-1.00548	-5.28624	793.079
12.11	27.5898	23.2789	4.31083		12.11	-3.89484	-0.655723	-1.55187	-5.3546	1.38763		-3.73806	-0.674794	-1.81264	-5.16159	778.073
12.12	27.5363	23.1923	4.34403		12.12	-4.03532	-0.686065	-1.31445	-5.53733	1.73412		-3.88116	-0.707812	-1.56666	-5.322	787.401
12.13	27.6408	23.1172	4.52359		12.13	-3.83765	-0.683721	-1.46233	-4.81566	1.06418		-3.68123	-0.703953	-1.70797	-4.60042	700.683
12.14	27.5005	23.331	4.16945		12.14	-4.01481	-0.607732	-1.35663	-5.84804	1.55205		-3.86093	-0.627734	-1.59316	-5.64313	827.445
12.15	27.6581	23.0703	4.5878		12.15	-3.92738	-0.679111	-1.66106	-5.24603	1.51347		-3.77492	-0.699312	-1.91237	-5.06317	749.191
12.16	27.4797	23.0728	4.40691		12.16	-4.00236	-0.664544	-1.06292	-5.31059	0.624096		-3.84925	-0.684654	-1.29523	-5.09803	729.889
12.17	27.6067	23.0196	4.58713		12.17	-3.9147	-0.667438	-2.04498	-5.27759	1.72234		-3.76522	-0.687086	-2.28532	-5.08013	779.269
12.18	27.7791	23.2627	4.51646		12.18	-3.73071	-0.594678	-2.48619	-5.33851	1.79463		-3.57045	-0.616841	-2.74391	-5.13789	702.803
12.19	27.6576	23.2302	4.42737		12.19	-3.61226	-0.609008	-2.34182	-4.53215	1.60354		-3.45231	-0.630378	-2.6096	-4.31039	703.081
12.2	27.7587	23.4066	4.35208		12.2	-3.68922	-0.627236	-1.96327	-5.21861	1.85976		-3.5344	-0.64558	-2.19616	-5.04124	770.594
12.21	27.4434	22.9542	4.48918		12.21	-4.03712	-0.66297	-1.32704	-5.45122	1.52556		-3.88548	-0.683499	-1.57312	-5.24068	772.142
12.22	27.6618	23.0858	4.576		12.22	-3.63009	-0.574216	-1.92866	-4.75407	1.34087		-3.47697	-0.594176	-2.17347	-4.55844	683.857
12.23	27.7659	23.2561	4.50975		12.23	-3.81432	-0.689296	-1.75362	-4.97612	1.64407		-3.65913	-0.707342	-1.9929	-4.78734	734.028
12.24	27.6572	23.1583	4.49886		12.24	-3.76485	-0.691105	-1.67193	-4.79429	1.36002		-3.60782	-0.713303	-1.91257	-4.57233	723.443
12.25	27.6647	23.0351	4.6296		12.25	-3.6879	-0.663613	-2.0008	-4.71397	1.85459		-3.5322	-0.684159	-2.25835	-4.51667	714.056
12.26	27.6819	23.2274	4.45451		12.26	-3.67774	-0.682741	-1.58737	-4.46576	1.04565		-3.52094	-0.703161	-1.83567	-4.25127	697.87
12.27	27.6279	23.0291	4.59887		12.27	-3.68268	-0.635928	-1.65803	-4.63846	1.34484		-3.53021	-0.655265	-1.90222	-4.44792	705.829
12.28	27.6876	23.3117	4.37592		12.28	-3.81908	-0.667655	-1.50001	-4.96821	1.01572		-3.66835	-0.687518	-1.74278	-4.76918	708.441
12.29	27.691	23.134	4.55698		12.29	-3.81738	-0.573047	-1.54828	-4.92267	0.966661		-3.66423	-0.593092	-1.78383	-4.72973	674.686
12.3	27.6909	23.2866	4.40431		12.3	-3.72619	-0.625361	-1.97421	-5.40189	1.74769		-3.57193	-0.644728	-2.21648	-5.208	777.794
12.31	27.5576	22.9691	4.58856		12.31	-3.90946	-0.678434	-1.3624	-5.1599	1.00495		-3.75518	-0.699076	-1.60758	-4.95221	754.359
12.32	27.6318	23.1904	4.44144		12.32	-3.72677	-0.672574	-1.84693	-4.99817	1.76355		-3.57246	-0.693076	-2.0908	-4.78976	712.755
12.33	27.6062	23.0375	4.56869		12.33	-3.60223	-0.628718	-1.57581	-4.55991	1.24223		-3.44822	-0.64779	-1.81717	-4.35529	702.159
12.34	27.6426	23.171	4.47158		12.34	-3.79104	-0.614953	-1.53913	-5.11353	1.17186		-3.64516	-0.632653	-1.77042	-4.93035	769.817
12.35	27.6088	23.1495	4.45928		12.35	-3.92183	-0.668588	-1.43453	-5.15197	1.54352		-3.76991	-0.691116	-1.6743	-4.93473	751.385
12.36	27.584	23.2025	4.38148		12.36	-3.87064	-0.609317	-1.28585	-5.41621	1.83005		-3.73058	-0.628138	-1.51051	-5.25869	741.532
12.37	27.6147	23.1897	4.42499		12.37	-3.7901	-0.642119	-1.72615	-5.01121	1.29951		-3.63993	-0.662187	-1.97292	-4.79395	714.063
12.38	27.6621	23.2008	4.46128		12.38	-3.84387	-0.603641	-1.565	-5.06009	1.04025		-3.69572	-0.623401	-1.79323	-4.87867	668.21
12.39	27.7767	23.1284	4.64832		12.39	-3.90485	-0.643582	-1.8367	-5.0284	1.46848		-3.75776	-0.662961	-2.0727	-4.83373	764.206
12.4	27.6725	23.319	4.35351		12.4	-3.62295	-0.582247	-1.70788	-4.69482	1.35156		-3.47486	-0.600772	-1.93275	-4.50097	705.332
12.41	27.623	23.2795	4.34352		12.41	-3.91247	-0.721888	-1.0942	-5.39706	1.06183		-3.76733	-0.741412	-1.31556	-5.20666	711.856
12.42	27.6804	22.9993	4.68109		12.42	-3.79303	-0.582488	-1.74718	-4.93309	1.25845		-3.6486	-0.60356	-1.98774	-4.74548	725.472
12.43	27.6366	23.1893	4.44726		12.43	-3.88499	-0.640961	-1.83635	-5.28747	1.7258		-3.73791	-0.659388	-2.05598	-5.09405	730.607
12.44	27.6332	23.1031	4.53012		12.44	-3.93688	-0.628011	-1.45771	-4.9294	1.59111		-3.7979	-0.64765	-1.67251	-4.74901	734.368
12.45	27.7406	23.2309	4.50967		12.45	-3.57875	-0.627751	-2.15343	-4.36164	1.18488		-3.43195	-0.647223	-2.37752	-4.15915	627.034
12.46	27.7135	23.2993	4.41425		12.46	-3.82277	-0.603882	-2.30936	-5.28201	2.0337		-3.67464	-0.624369	-2.55202	-5.10736	746.13
12.47	27.7306	23.3406	4.39003		12.47	-3.65392	-0.654318	-2.31718	-4.7214	1.34776		-3.50628	-0.673505	-2.542	-4.5131	730.641
12.48	27.5321	22.8695	4.66253		12.48	-3.93421	-0.732589	-1.37867	-4.70631	1.18271		-3.78933	-0.751278	-1.61019	-4.51759	753.448
12.49	27.6747	23.0926	4.58208		12.49	-3.87372	-0.701812	-1.42233	-4.70026	1.26141		-3.73688	-0.721768	-1.63817	-4.53152	715.294
12.5	27.7711	23.3717	4.39945		12.5	-3.61666	-0.639126	-2.24772	-4.58902	1.68797		-3.46909	-0.658485	-2.47434	-4.38905	658.076
12.51	27.6101	23.2308	4.37934		12.51	-3.9664	-0.63907	-2.0513	-5.12557	1.55422		-3.82609	-0.65798	-2.26985	-4.9385	718.753
12.52	27.652	23.4487	4.2033		12.52	-3.8045	-0.580979	-1.71518	-4.49854	1.39481		-3.66553	-0.599983	-1.92836	-4.3321	689.634
12.53	27.74	23.4623	4.27768		12.53	-3.84891	-0.644012	-2.08298	-5.20402	1.86073		-3.70445	-0.662716	-2.29757	-5.00049	786.194
12.54	27.7442	23.3738	4.3704		12.54	-3.7161	-0.568585	-2.43841	-4.44078	0.953648		-3.57179	-0.588076	-2.66494	-4.2485	666.959
12.55	27.7156	23.3152	4.40034		12.55	-3.79144	-0.57397	-1.8549	-5.02296	1.68456		-3.65137	-0.592967	-2.07165	-4.84577	745.661
12.56	27.7021	23.3085	4.39367		12.56	-3.88098	-0.687023	-2.2858	-4.97373	1.66454		-3.73717	-0.707416	-2.52254	-4.77656	734.866
12.57	27.651	23.2625	4.38848		12.57	-3.84451	-0.657567	-1.96301	-5.00807	1.81796		-3.70538	-0.676912	-2.17749	-4.83242	750.19
12.58	27.7985	23.4989	4.29953		12.58	-3.9607	-0.656041	-1.73327	-5.11485	1.44481		-3.81975	-0.675027	-1.94944	-4.93378	687.222
12.59	27.7434	23.4572	4.28624		12.59	-3.8425	-0.648148	-2.12221	-5.43021	1.71671		-3.70177	-0.666505	-2.33518	-5.24684	766.223
12.6	27.8424	23.4513	4.39115		12.6	-3.65841	-0.647211	-2.0077	-4.754	1.31688		-3.51786	-0.666397	-2.22688	-4.56781	709.839
12.61	27.6155	23.6173	3.99823		12.61	-3.93524	-0.605684	-1.46786	-5.21396	1.24607		-3.80251	-0.624691	-1.67624	-5.06204	709.97
12.62	27.7877	23.294	4.4937		12.62	-3.76461	-0.679874	-2.06312	-4.83371	1.36479		-3.62248	-0.696685	-2.27517	-4.63061	761.312
12.63	27.6645	23.1895	4.47496		12.63	-3.96982	-0.625369	-1.43093	-5.04908	1.45888		-3.83911	-0.643754	-1.6332	-4.89808	713.8
12.64	27.7231	23.4107	4.31238		12.64	-4.07849	-0.694738	-1.566	-5.56834	1.56071		-3.94552	-0.712751	-1.76152	-5.39798	759.478
12.65	27.7423	23.2122	4.53015		12.65	-3.78726	-0.647588	-2.41891	-4.76155	1.68482		-3.65204	-0.667347	-2.64081	-4.5824	768.557
12.66	27.6995	23.2782	4.42128		12.66	-3.79774	-0.650542	-2.45617	-5.05173	1.73159		-3.66141	-0.669528	-2.66568	-4.86867	692.434
12.67	27.6987	23.455	4.2437		12.67	-3.98477	-0.674934	-2.0918	-5.41376	2.05578		-3.85522	-0.694151	-2.29454	-5.23718	773.706
12.68	27.6991	23.3541	4.34504		12.68	-3.90239	-0.644068	-2.02443	-5.04512	1.74293		-3.77424	-0.663206	-2.22338	-4.8862	704.757
12.69	27.7926	23.4427	4.34983		12.69	-3.78747	-0.598149	-2.24699	-5.42399	2.36706		-3.65383	-0.616206	-2.44827	-5.2436	764.773
12.7	27.5613	23.1161	4.44519		12.7	-4.09675	-0.656253	-1.44247	-5.20531	1.24204		-3.97016	-0.674618	-1.63297	-5.03228	730.103
12.71	27.7707	23.4453	4.32538		12.71	-3.73713	-0.602212	-2.50639	-4.86434	2.04423		-3.60774	-0.620663	-2.71445	-4.69568	763.622
12.72	27.8287	23.5213	4.30744		12.72	-3.91235	-0.613953	-1.69198	-5.2156	1.19809		-3.78183	-0.63382	-1.895	-5.03982	681.837
12.73	27.7716	23.4022	4.36943		12.73	-3.96202	-0.661221	-1.76236	-5.29193	1.33981		-3.84245	-0.681427	-1.95842	-5.13551	778.134
12.74	27.7291	23.2971	4.43197		12.74	-3.75056	-0.621987	-2.01474	-4.47033	1.25869		-3.62285	-0.640768	-2.21486	-4.29366	686.728
12.75	27.718	23.4858	4.23213		12.75	-3.96243	-0.67309	-1.87464	-4.98755	1.6422		-3.84105	-0.69201	-2.06334	-4.8176	745.409
12.76	27.8211	23.4847	4.33639		12.76	-3.73709	-0.646042	-1.79659	-4.55395	1.24066		-3.61234	-0.666722	-2.00564	-4.38188	697.114
12.77	27.7088	23.1734	4.53536		12.77	-3.98633	-0.701578	-1.72923	-4.78484	1.4843		-3.87191	-0.719431	-1.90476	-4.63892	740.503
12.78	27.8379	23.7184	4.11948		12.78	-3.74697	-0.535383	-2.69003	-4.8429	1.96969		-3.62265	-0.555439	-2.8909	-4.68019	698.89
12.79	27.7912	23.3921	4.39911		12.79	-3.88832	-0.652303	-1.92413	-4.92538	1.4723		-3.76496	-0.671973	-2.11434	-4.74505	711.707
12.8	27.8678	23.4892	4.37859		12.8	-3.92986	-0.711245	-2.17913	-5.30298	1.87584		-3.81367	-0.729381	-2.36607	-5.15593	757.573
12.81	27.7494	23.237	4.51242		12.81	-3.94657	-0.622979	-1.65458	-5.11712	1.16336		-3.83069	-0.641032	-1.84216	-4.95678	695.41
12.82	27.8201	23.4496	4.37044		12.82	-3.94429	-0.640151	-1.99981	-5.14085	1.6482		-3.82557	-0.658479	-2.18419	-4.98254	735.426
12.83	27.7782	23.3355	4.44272		12.83	-3.86982	-0.659949	-2.15532	-4.84902	1.8155		-3.7523	-0.678672	-2.34502	-4.68911	723.689
12.84	27.7697	23.4121	4.35762		12.84	-3.83441	-0.636729	-2.02585	-4.79493	1.26714		-3.7187	-0.654171	-2.21046	-4.64909	672.803
12.85	27.7452	23.3266	4.41858		12.85	-3.99886	-0.664296	-2.34274	-4.71676	1.8115		-3.88462	-0.682976	-2.51521	-4.55193	703.073
12.86	27.8224	23.4022	4.42021		12.86	-3.8115	-0.5963	-2.36886	-4.89111	2.05444		-3.69373	-0.614015	-2.55383	-4.74191	681.63
12.87	27.7943	23.4903	4.304		12.87	-3.75168	-0.629692	-2.72861	-4.82493	1.79903		-3.63435	-0.648385	-2.92268	-4.66225	664.471
12.88	27.8185	23.5018	4.31675		12.88	-3.97235	-0.667215	-2.01009	-5.0847	1.60032		-3.86138	-0.683973	-2.18883	-4.94703	730.33
12.89	27.7464	23.4094	4.33693		12.89	-3.93871	-0.648217	-2.34883	-4.86009	1.93087		-3.83023	-0.663603	-2.51268	-4.71706	704.106
12.9	27.7125	23.8266	3.88599		12.9	-3.87821	-0.649022	-2.4022	-5.05384	2.35254		-3.77204	-0.663883	-2.57121	-4.93459	711.13
12.91	27.7946	23.6576	4.13694		12.91	-3.88978	-0.69453	-2.65	-4.72708	2.1925		-3.77648	-0.709972	-2.81348	-4.56919	708.512
12.92	27.7528	23.4218	4.33101		12.92	-4.03321	-0.783377	-2.14631	-4.69448	1.95763		-3.92845	-0.798167	-2.31112	-4.56627	754.645
12.93	27.7781	23.5964	4.18169		12.93	-4.02547	-0.753774	-2.18062	-5.16859	1.83707		-3.91905	-0.769003	-2.34255	-5.03657	723.259
12.94	27.7083	23.7248	3.98349		12.94	-4.11596	-0.726871	-1.54703	-5.17826	1.54968		-4.01096	-0.740761	-1.71042	-5.04983	720.108
12.95	27.7748	23.481	4.29382		12.95	-3.94689	-0.751775	-2.26909	-4.29844	1.47496		-3.84077	-0.76619	-2.42793	-4.16859	676.029
12.96	27.827	23.6103	4.21672		12.96	-3.88717	-0.716376	-2.49283	-4.79294	1.78052		-3.77787	-0.730894	-2.66012	-4.64921	705.064
12.97	27.7586	23.4234	4.33526		12.97	-4.21698	-0.758332	-1.96248	-5.27677	2.0127		-4.11334	-0.772248	-2.1214	-5.1453	761.019
12.98	27.7963	23.8535	3.94282		12.98	-3.94079	-0.721989	-2.74648	-4.547	2.08796		-3.83886	-0.73502	-2.90421	-4.42537	714.622
12.99	27.7474	23.5694	4.17802		12.99	-4.08361	-0.738367	-2.13266	-5.14008	1.69372		-3.97559	-0.753917	-2.29582	-5.00162	694.209
13	27.8055	23.8904	3.91513		13	-4.09427	-0.660124	-2.34488	-5.24542	2.18259		-3.99109	-0.672777	-2.50147	-5.12039	731.782
13.01	27.7969	23.725	4.07182		13.01	-4.29019	-0.749564	-2.05808	-5.23984	1.98726		-4.18998	-0.76432	-2.20943	-5.11643	757.045
13.02	27.9056	23.7143	4.19121		13.02	-4.01156	-0.726898	-2.42449	-4.91493	1.83231		-3.90578	-0.740735	-2.58671	-4.78855	679.649
13.03	27.7311	23.4122	4.31896		13.03	-4.17978	-0.818482	-2.30072	-4.82024	2.40108		-4.07481	-0.831544	-2.44763	-4.68384	780.848
13.04	27.787	23.6995	4.08745		13.04	-4.00718	-0.696129	-2.31139	-4.72271	1.90351		-3.90346	-0.710235	-2.46446	-4.60362	668.775
13.05	27.8529	23.6997	4.15323		13.05	-3.98891	-0.756226	-2.5953	-4.57148	2.04219		-3.88097	-0.771097	-2.76378	-4.43906	682.507
13.06	27.715	23.6253	4.08975		13.06	-3.98488	-0.709417	-2.49922	-4.48316	1.97949		-3.87834	-0.723559	-2.64933	-4.34297	729.362
13.07	27.7366	23.672	4.06457		13.07	-4.0601	-0.689828	-2.64267	-4.72298	1.89141		-3.95372	-0.703052	-2.79958	-4.58717	672.573
13.08	27.7771	23.5666	4.21049		13.08	-3.99852	-0.734761	-2.37314	-4.78449	2.04955		-3.89515	-0.749616	-2.54035	-4.65201	738.414
13.09	27.853	23.7914	4.06159		13.09	-3.81588	-0.681723	-3.10368	-4.30288	1.70912		-3.70717	-0.696358	-3.26653	-4.16362	666.51
13.1	27.6844	23.6191	4.06529		13.1	-4.09141	-0.731734	-1.74184	-4.73851	1.90016		-3.98999	-0.744532	-1.87879	-4.62809	704.629
13.11	27.8252	23.7803	4.04487		13.11	-4.08992	-0.799853	-2.69994	-4.87979	2.18648		-3.98145	-0.81499	-2.86587	-4.74092	740.165
13.12	27.7591	23.8453	3.91378		13.12	-3.98058	-0.706218	-2.85204	-4.93095	2.05633		-3.87055	-0.721774	-3.01891	-4.78417	704.035
13.13	27.7291	23.7593	3.96976		13.13	-4.232	-0.792369	-2.62512	-5.14935	2.3534		-4.12873	-0.80759	-2.77574	-5.01574	798.739
13.14	27.7849	23.6853	4.09964		13.14	-3.91619	-0.746893	-2.79492	-4.4434	1.77965		-3.80974	-0.762506	-2.96349	-4.31123	664.488
13.15	27.766	23.8966	3.86938		13.15	-3.93223	-0.680545	-2.51199	-4.79906	2.17713		-3.82234	-0.696192	-2.67173	-4.6521	692.683
13.16	27.7773	23.5504	4.22691		13.16	-4.19154	-0.825931	-1.98035	-4.93047	1.8347		-4.08584	-0.841137	-2.14228	-4.79846	766.236
13.17	27.8057	23.6307	4.17498		13.17	-4.1271	-0.80298	-2.65231	-5.06856	2.00588		-4.0219	-0.817881	-2.82422	-4.92638	757.028
13.18	27.7222	23.508	4.21417		13.18	-4.05817	-0.717531	-2.71941	-5.02122	2.37725		-3.95341	-0.732183	-2.87843	-4.89126	722.106
13.19	27.827	23.8132	4.0138		13.19	-4.14055	-0.781511	-2.44296	-5.19265	2.18059		-4.03476	-0.795427	-2.60284	-5.05726	751.029
13.2	27.8408	23.5059	4.33494		13.2	-4.06382	-0.718892	-2.48565	-4.83937	2.07647		-3.95877	-0.733905	-2.65145	-4.70401	749.683
13.21	27.7275	23.4879	4.23957		13.21	-4.19885	-0.718307	-1.94549	-4.73783	1.48073		-4.0982	-0.731159	-2.09085	-4.61412	708.52
13.22	27.7844	23.6553	4.12909		13.22	-3.82467	-0.665934	-2.75431	-4.61868	2.1663		-3.71761	-0.681795	-2.91855	-4.47784	667.585
13.23	27.7092	23.6927	4.01653		13.23	-4.09374	-0.742712	-2.05868	-5.36907	1.80305		-3.98701	-0.756386	-2.22494	-5.23633	764.639
13.24	27.71	23.6301	4.07994		13.24	-4.19353	-0.754144	-2.18128	-5.34504	2.27782		-4.08793	-0.768356	-2.33896	-5.2029	755.083
13.25	27.836	23.7641	4.07184		13.25	-4.04166	-0.719094	-2.57762	-4.73904	1.73793		-3.94003	-0.732705	-2.73625	-4.61421	690.878
13.26	27.8728	23.6827	4.19009		13.26	-4.20351	-0.713944	-2.31833	-4.90762	1.94918		-4.10331	-0.728392	-2.46785	-4.7898	695.201
13.27	27.7937	23.8115	3.98224		13.27	-3.8847	-0.644127	-2.8627	-4.65694	2.13479		-3.78045	-0.658461	-3.02473	-4.52764	729.119
13.28	27.7123	23.5968	4.1155		13.28	-4.21663	-0.797066	-2.10687	-5.06122	1.93326		-4.11642	-0.81022	-2.25314	-4.9482	722.816
13.29	27.8346	23.8793	3.95523		13.29	-3.88603	-0.663226	-2.61733	-4.81627	1.95539		-3.77785	-0.676741	-2.77794	-4.67357	724.436
13.3	27.7166	23.5704	4.14626		13.3	-4.23916	-0.776727	-1.93	-5.07771	1.82639		-4.14237	-0.788775	-2.07514	-4.96435	746.577
13.31	27.7119	23.9276	3.78428		13.31	-3.98057	-0.704719	-2.2775	-4.99509	1.90155		-3.87901	-0.716504	-2.41746	-4.86796	700.042
13.32	27.6987	23.7106	3.98811		13.32	-4.14654	-0.762644	-2.49051	-5.04121	2.27646		-4.04464	-0.776265	-2.64564	-4.91216	762.46
13.33	27.6519	23.3879	4.264		13.33	-4.23829	-0.773405	-2.42472	-5.19581	2.21813		-4.13925	-0.785462	-2.56999	-5.0851	736.439
13.34	27.7078	23.7648	3.94297		13.34	-4.30539	-0.746298	-2.04066	-5.24839	1.77019		-4.20419	-0.75955	-2.1946	-5.12393	760.553
13.35	27.8198	23.9173	3.90243		13.35	-4.17487	-0.701824	-2.53428	-5.28158	2.24035		-4.0727	-0.715114	-2.67721	-5.15181	715.742
13.36	27.8401	23.7878	4.05227		13.36	-4.09087	-0.712216	-2.65828	-5.05287	2.20909		-3.98727	-0.724452	-2.81758	-4.92787	725.272
13.37	27.728	23.8026	3.92542		13.37	-4.21069	-0.736007	-2.27095	-5.15707	2.22861		-4.10949	-0.748642	-2.41029	-5.031	746.175
13.38	27.797	23.7495	4.0475		13.38	-4.06427	-0.767066	-2.72702	-4.90156	2.11457		-3.96058	-0.780322	-2.88591	-4.76624	723.633
13.39	27.7505	23.7846	3.96594		13.39	-4.23636	-0.733167	-2.33641	-5.34011	1.98059		-4.1354	-0.746046	-2.47908	-5.20957	727.25
13.4	27.8435	23.9456	3.89791		13.4	-3.88855	-0.639345	-2.91868	-4.70845	2.20091		-3.78507	-0.652891	-3.0762	-4.58177	622.246
13.41	27.7958	23.9931	3.80267		13.41	-4.23422	-0.737039	-2.52719	-5.35568	2.43782		-4.13711	-0.751451	-2.67627	-5.23367	733.561
13.42	27.7121	23.7318	3.98036		13.42	-4.09173	-0.717366	-2.37153	-4.84833	2.02705		-3.99278	-0.73102	-2.52252	-4.73256	735.884
13.43	27.7327	23.6112	4.1215		13.43	-3.89634	-0.718845	-2.66208	-4.57317	1.86515		-3.79102	-0.732914	-2.81662	-4.43232	682.542
13.44	27.7205	23.3974	4.32317		13.44	-3.95868	-0.671923	-2.22687	-4.69495	2.02626		-3.85748	-0.685773	-2.38564	-4.5651	706.484
13.45	27.7396	23.741	3.9986		13.45	-4.22993	-0.805071	-1.95501	-5.32893	2.07584		-4.13077	-0.817937	-2.09905	-5.2056	749.217
13.46	27.7147	23.7373	3.97737		13.46	-4.0606	-0.740216	-2.44472	-5.1282	2.16323		-3.96263	-0.752374	-2.59926	-5.00612	723.014
13.47	27.7862	23.8587	3.92754		13.47	-4.15791	-0.807277	-2.1949	-4.96711	1.86025		-4.06057	-0.820892	-2.33801	-4.84499	730.176
13.48	27.7452	23.778	3.96713		13.48	-4.11744	-0.78171	-2.26972	-4.89435	2.06541		-4.02243	-0.795183	-2.41278	-4.76648	728.872
13.49	27.8134	23.6747	4.13868		13.49	-3.78905	-0.688104	-2.72382	-4.28368	1.88828		-3.6865	-0.702181	-2.88118	-4.155	665.709
13.5	27.6579	23.7108	3.94707		13.5	-4.34619	-0.7789	-1.97649	-5.42781	2.54615		-4.2539	-0.790887	-2.11398	-5.32263	812.316
13.51	27.7903	23.8728	3.91753		13.51	-3.96542	-0.690478	-2.36242	-4.85907	1.69719		-3.86645	-0.704453	-2.50733	-4.73014	705.812
13.52	27.8202	23.7275	4.09264		13.52	-4.00178	-0.759176	-2.23497	-4.65381	1.64242		-3.90578	-0.771153	-2.37686	-4.53698	699.151
13.53	27.7289	23.6446	4.08431		13.53	-4.15306	-0.812503	-2.11205	-5.07019	2.05871		-4.05834	-0.825121	-2.25629	-4.95398	759.089
13.54	27.7136	23.6715	4.04208		13.54	-4.13276	-0.801281	-2.29535	-5.03953	1.92342		-4.03434	-0.81403	-2.44101	-4.90522	682.934
13.55	27.6922	23.8463	3.8459		13.55	-4.03112	-0.72171	-2.49991	-5.21448	2.48456		-3.93606	-0.733718	-2.64376	-5.10292	738.863
13.56	27.7816	23.4769	4.3047		13.56	-4.20535	-0.750338	-1.90625	-5.28725	1.61673		-4.11363	-0.7623	-2.03921	-5.1777	741.826
13.57	27.7671	23.6167	4.1504		13.57	-4.07583	-0.791609	-2.27596	-4.89051	2.08902		-3.98507	-0.803886	-2.41193	-4.78161	746.852
13.58	27.7351	23.7217	4.01347		13.58	-4.05891	-0.753896	-2.69094	-5.05434	2.14968		-3.96279	-0.765465	-2.83164	-4.9288	719.491
13.59	27.6856	23.6037	4.08195		13.59	-4.21837	-0.72613	-1.94892	-5.38638	1.83554		-4.12813	-0.740082	-2.08895	-5.28058	769.789
13.6	27.7735	23.5775	4.19605		13.6	-3.96394	-0.748831	-2.60622	-4.51331	1.60507		-3.86772	-0.76163	-2.74966	-4.39172	698.147
13.61	27.6972	23.9168	3.78036		13.61	-4.12248	-0.774674	-2.31037	-5.18768	2.40642		-4.02957	-0.787344	-2.44838	-5.06635	732.362
13.62	27.6483	23.7584	3.88985		13.62	-4.11645	-0.734109	-2.3971	-5.22041	2.27017		-4.02645	-0.746521	-2.53218	-5.10951	759.208
13.63	27.674	23.6187	4.05532		13.63	-4.32654	-0.74705	-2.22423	-5.31109	2.05223		-4.2378	-0.759195	-2.36069	-5.19882	747.557
13.64	27.7386	23.5344	4.20416		13.64	-4.04846	-0.750646	-2.07429	-4.93606	1.66823		-3.95771	-0.763604	-2.21298	-4.8154	688.171
13.65	27.8029	23.7001	4.10282		13.65	-4.03678	-0.699952	-2.34752	-5.31005	2.12024		-3.94657	-0.711651	-2.47599	-5.20503	731.512
13.66	27.7303	23.8493	3.881		13.66	-4.28174	-0.75573	-2.00721	-5.32439	2.15007		-4.19518	-0.768002	-2.14358	-5.21164	727.494
13.67	27.7264	23.573	4.15341		13.67	-4.18963	-0.76628	-1.90434	-5.19468	2.02638		-4.10512	-0.778554	-2.03345	-5.09183	737.787
13.68	27.6941	23.6012	4.0929		13.68	-4.22671	-0.657409	-1.88549	-5.38705	1.77191		-4.14158	-0.668974	-2.00102	-5.28317	687.745
13.69	27.6388	23.2968	4.34194		13.69	-4.06854	-0.729333	-2.07313	-4.593	2.05664		-3.98098	-0.742886	-2.21356	-4.48638	684.87
13.7	27.7636	23.6577	4.10584		13.7	-4.02682	-0.706132	-2.41957	-4.92369	2.21307		-3.93801	-0.718829	-2.54869	-4.80451	698.146
13.71	27.7895	23.6257	4.16377		13.71	-4.1617	-0.774271	-2.48808	-4.94738	2.24964		-4.07583	-0.78562	-2.61076	-4.83938	754.012
13.72	27.7692	23.6246	4.1446		13.72	-3.99178	-0.616328	-2.43473	-4.94578	1.90153		-3.9015	-0.629807	-2.57584	-4.83083	650.679
13.73	27.615	23.6517	3.96323		13.73	-4.35246	-0.742503	-1.82742	-5.51489	2.07509		-4.2718	-0.754182	-1.9452	-5.41798	771.15
13.74	27.6981	23.5958	4.10233		13.74	-3.95479	-0.636413	-2.98217	-4.75509	1.85538		-3.86894	-0.648899	-3.10348	-4.64301	684.04
13.75	27.796	23.6714	4.12461		13.75	-3.9772	-0.745933	-2.61544	-5.07761	2.13301		-3.89242	-0.758331	-2.75144	-4.98355	701.124
13.76	27.7578	23.4903	4.2675		13.76	-4.2044	-0.784688	-2.40333	-4.94692	1.91211		-4.11969	-0.797189	-2.52677	-4.83374	754.404
13.77	27.5906	23.4284	4.16211		13.77	-4.1702	-0.701376	-1.99727	-4.96716	1.95594		-4.09229	-0.713717	-2.12087	-4.88485	699.155
13.78	27.6293	23.4765	4.15274		13.78	-3.85183	-0.620827	-2.20789	-4.30418	1.55898		-3.7603	-0.634037	-2.33423	-4.17336	650.778
13.79	27.5428	23.2414	4.30138		13.79	-4.26609	-0.740578	-1.68769	-5.01432	2.15067		-4.18831	-0.752164	-1.80353	-4.9203	732.38
13.8	27.5863	23.5867	3.99953		13.8	-4.11648	-0.655443	-1.792	-5.16498	1.86061		-4.03377	-0.668086	-1.91828	-5.06058	704.518
13.81	27.5479	23.3231	4.22475		13.81	-4.23422	-0.707562	-1.77417	-5.467	2.21434		-4.15681	-0.71861	-1.88644	-5.36968	731.502
13.82	27.523	23.1498	4.3732		13.82	-4.05637	-0.709971	-1.8513	-4.88023	2.11541		-3.97517	-0.71979	-1.97172	-4.78262	739.856
13.83	27.6858	23.1615	4.52432		13.83	-4.15375	-0.733868	-1.57723	-4.96597	1.6454		-4.07618	-0.744143	-1.69117	-4.87694	688.451
13.84	27.5545	23.3795	4.175		13.84	-4.16108	-0.714245	-1.72916	-5.00545	1.8694		-4.08311	-0.726656	-1.84492	-4.89899	672.045
13.85	27.551	23.2394	4.31153		13.85	-4.1337	-0.697867	-1.95849	-4.90002	2.09169		-4.05619	-0.708163	-2.06741	-4.80661	672.481
13.86	27.6336	23.3921	4.24145		13.86	-4.11826	-0.704405	-1.99643	-5.16653	1.88583		-4.0356	-0.714913	-2.11689	-5.05141	675.216
13.87	27.5985	23.5634	4.03513		13.87	-4.26347	-0.762265	-1.80604	-5.2673	2.09614		-4.19175	-0.770029	-1.91001	-5.19378	713.416
13.88	27.6639	24.1083	3.55558		13.88	-4.14054	-0.669681	-1.88715	-5.45486	1.3186		-4.06615	-0.679239	-1.98553	-5.36238	684.439
13.89	27.6165	23.9758	3.64073		13.89	-4.16554	-0.699243	-1.58508	-5.60942	1.41282		-4.09148	-0.709695	-1.69404	-5.52073	648.814
13.9	27.544	23.9569	3.58708		13.9	-4.35129	-0.711972	-1.29259	-5.92332	1.40236		-4.27941	-0.722305	-1.38457	-5.84284	692.582
13.91	27.5823	24.0323	3.55		13.91	-4.02803	-0.578718	-1.67164	-5.30385	1.11167		-3.95307	-0.58921	-1.77873	-5.20901	626.674
13.92	27.6072	23.9515	3.65572		13.92	-4.0946	-0.609795	-2.1963	-5.52364	1.97421		-4.02041	-0.618614	-2.3091	-5.43811	709.344
13.93	27.4711	23.8415	3.62962		13.93	-4.08933	-0.618353	-1.49155	-5.54844	1.35525		-4.01499	-0.629486	-1.59232	-5.45247	664.384
13.94	27.4488	23.8569	3.59188		13.94	-4.09062	-0.663703	-1.57632	-5.30597	0.835529		-4.01863	-0.671872	-1.68483	-5.21516	664.068
13.95	27.619	23.9126	3.70636		13.95	-4.0087	-0.641409	-1.93013	-5.47593	1.46196		-3.93902	-0.650518	-2.0267	-5.39879	638.152
13.96	27.4255	23.7367	3.68881		13.96	-3.94443	-0.578119	-2.04773	-5.38075	1.41977		-3.87406	-0.585376	-2.15235	-5.29703	690.309
13.97	27.5532	24.0467	3.50649		13.97	-3.75107	-0.601017	-2.21172	-4.84505	1.3657		-3.68048	-0.607896	-2.30794	-4.76513	641.45
13.98	27.4911	23.8701	3.62093		13.98	-3.91098	-0.584965	-2.23706	-4.95195	1.08738		-3.84592	-0.592819	-2.33012	-4.88065	634.194
13.99	27.4566	24.0182	3.43836		13.99	-3.72232	-0.577502	-2.23569	-5.13535	1.33782		-3.65132	-0.587362	-2.3364	-5.05261	620.44
14	27.5111	23.7099	3.80126		14	-3.64994	-0.607079	-2.6422	-4.90118	1.64048		-3.57915	-0.615942	-2.75185	-4.81918	627.233
14.01	27.4616	23.7576	3.70401		14.01	-3.75815	-0.572582	-2.59683	-5.20017	1.48473		-3.6879	-0.581433	-2.70032	-5.11503	636.555
14.02	27.5033	23.8343	3.66902		14.02	-3.60734	-0.56888	-2.87029	-4.7296	1.49487		-3.53554	-0.577635	-2.96931	-4.62584	641.703
14.03	27.4948	23.7053	3.78945		14.03	-3.4598	-0.522664	-3.17304	-4.33614	1.3051		-3.38955	-0.532047	-3.28412	-4.25823	563.99
14.04	27.4198	23.9265	3.49332		14.04	-3.55692	-0.569621	-2.65616	-4.97698	1.46915		-3.48858	-0.579895	-2.75776	-4.90293	616.826
14.05	27.4246	24.06	3.36468		14.05	-3.7164	-0.598877	-2.52058	-5.09192	1.65352		-3.64897	-0.610503	-2.62711	-5.01361	640.101
14.06	27.3895	23.8901	3.49948		14.06	-3.52608	-0.571629	-2.85388	-4.79506	1.70486		-3.45323	-0.583639	-2.95042	-4.70239	555.312
14.07	27.3635	23.7373	3.62621		14.07	-3.55053	-0.624611	-2.96852	-5.07949	2.02855		-3.47814	-0.637054	-3.08388	-4.98691	613.007
14.08	27.4264	23.787	3.63942		14.08	-3.66061	-0.639297	-2.88578	-4.88974	1.8347		-3.59202	-0.650962	-2.98381	-4.81255	606.244
14.09	27.45	23.9821	3.46787		14.09	-3.44909	-0.494857	-3.21407	-4.50957	1.66596		-3.37806	-0.508012	-3.32511	-4.42126	594.277
14.1	27.4176	23.9626	3.45503		14.1	-3.48274	-0.621941	-3.05693	-4.90164	1.53115		-3.41055	-0.634939	-3.16658	-4.8122	578.711
14.11	27.3379	24.0729	3.26499		14.11	-3.63718	-0.568898	-2.54138	-5.00509	1.67793		-3.56813	-0.583385	-2.64908	-4.92549	629.617
14.12	27.4426	23.9135	3.52915		14.12	-3.51523	-0.613822	-2.7903	-4.45485	1.36871		-3.44459	-0.627272	-2.89029	-4.36081	581.41
14.13	27.4303	23.9232	3.50707		14.13	-3.76556	-0.613787	-2.79047	-5.07242	1.96681		-3.69824	-0.630126	-2.89667	-4.99235	599.598
14.14	27.3775	24.0463	3.33113		14.14	-3.72296	-0.573396	-2.89367	-4.99121	1.74853		-3.65244	-0.590766	-3.00186	-4.89592	595.536
14.15	27.391	23.8766	3.51438		14.15	-3.73826	-0.617176	-2.64156	-4.65559	1.63348		-3.66965	-0.63409	-2.74252	-4.57956	601.712
14.16	27.437	24.1598	3.2772		14.16	-3.74014	-0.547593	-2.78075	-4.45525	1.7098		-3.6677	-0.56698	-2.89525	-4.36017	578.895
14.17	27.4499	24.0972	3.3527		14.17	-3.98131	-0.582216	-2.42798	-4.99853	2.01028		-3.91235	-0.602701	-2.53223	-4.92066	629.316
14.18	27.4609	23.9846	3.47633		14.18	-3.85025	-0.630266	-3.03878	-4.59818	2.12276		-3.77644	-0.650274	-3.14583	-4.49652	603.571
14.19	27.5414	24.0249	3.51649		14.19	-4.09071	-0.680573	-2.09333	-4.99148	1.41549		-4.01707	-0.706091	-2.20456	-4.89023	589.077
14.2	27.5593	24.1118	3.4475		14.2	-3.97457	-0.640084	-2.55985	-4.64709	1.89643		-3.90461	-0.66045	-2.66292	-4.56677	617.42
14.21	27.5442	24.061	3.48317		14.21	-4.02927	-0.613148	-2.5592	-4.91787	1.89659		-3.95548	-0.63439	-2.66767	-4.82635	588.691
14.22	27.5127	24.2433	3.26938		14.22	-4.16205	-0.681361	-2.23696	-5.22508	2.04241		-4.08774	-0.704966	-2.34551	-5.12178	655.982
14.23	27.6656	24.2051	3.46054		14.23	-4.31016	-0.624498	-2.19641	-5.14511	2.20539		-4.23951	-0.649321	-2.2938	-5.05855	610.201
14.24	27.6608	24.0648	3.59601		14.24	-4.19782	-0.721241	-2.17832	-4.82707	1.79217		-4.12281	-0.746204	-2.28829	-4.72489	620.572
14.25	27.6596	24.1748	3.48475		14.25	-4.31335	-0.651275	-2.18724	-5.14466	1.79975		-4.24021	-0.679193	-2.29114	-5.05325	639.627
14.26	27.6017	24.3163	3.28538		14.26	-4.33714	-0.606036	-2.05472	-4.95957	2.04099		-4.26078	-0.631527	-2.15894	-4.85344	619.058
14.27	27.7963	24.4282	3.36812		14.27	-4.3053	-0.697741	-2.10219	-5.06648	1.53955		-4.22806	-0.725891	-2.21419	-4.95035	606.239
14.28	27.6669	24.1115	3.5554		14.28	-4.52617	-0.676793	-2.26234	-5.5438	2.09706		-4.45408	-0.697464	-2.35825	-5.45644	707.106
14.29	27.7759	24.3257	3.45028		14.29	-4.4274	-0.61867	-1.95877	-5.1605	1.65337		-4.34963	-0.649077	-2.06191	-5.03941	594.806
14.3	27.7479	24.2253	3.52262		14.3	-4.41107	-0.652117	-2.30223	-5.08866	2.17452		-4.33559	-0.677633	-2.40497	-4.99099	648.073
14.31	27.8738	24.224	3.64982		14.31	-4.21839	-0.643862	-2.79322	-4.47311	1.71119		-4.13971	-0.668361	-2.89707	-4.35113	627.862
14.32	27.8086	24.3212	3.48743		14.32	-4.50931	-0.663827	-1.79663	-5.31315	1.6622		-4.43069	-0.695865	-1.90647	-5.19921	612.428
14.33	27.8151	24.2837	3.53146		14.33	-4.38455	-0.695263	-2.47456	-4.97064	2.35226		-4.30144	-0.721771	-2.58585	-4.84292	629.207
14.34	27.8178	24.276	3.54185		14.34	-4.48114	-0.663705	-1.53083	-5.23164	1.56909		-4.40517	-0.687548	-1.63402	-5.13804	668.24
14.35	27.8508	24.3708	3.48002		14.35	-4.29062	-0.66339	-2.33697	-4.72452	1.71447		-4.20462	-0.69005	-2.44505	-4.59169	618.42
14.36	27.4163	23.7983	3.618		14.36	-4.16407	-0.607231	-1.63083	-5.37525	1.69943		-4.09442	-0.62753	-1.72636	-5.27768	680.62
14.37	27.3561	24.1751	3.18102		14.37	-3.81076	-0.440816	-2.4209	-5.00225	2.24246		-3.73328	-0.46389	-2.53684	-4.87082	621.177
14.38	27.3498	23.8638	3.486		14.38	-3.9529	-0.605165	-2.23054	-4.7958	1.84925		-3.87789	-0.627136	-2.33565	-4.67689	679.36
14.39	27.3995	23.8766	3.52288		14.39	-3.95115	-0.624549	-2.13316	-5.15185	2.11775		-3.87625	-0.643068	-2.24478	-5.0354	702.989
14.4	27.369	24.1726	3.19643		14.4	-4.18808	-0.659004	-1.58568	-5.71315	2.15704		-4.11921	-0.67854	-1.68741	-5.6182	709.307
14.41	27.3765	24.0513	3.32524		14.41	-3.8283	-0.478386	-2.31811	-5.14384	2.15349		-3.7508	-0.49944	-2.42918	-5.02182	660.466
14.42	27.2972	23.8703	3.42685		14.42	-3.96644	-0.587222	-2.19482	-5.41255	2.00412		-3.88937	-0.608613	-2.30979	-5.28589	667.873
14.43	27.4071	24.0037	3.40345		14.43	-3.86921	-0.510846	-2.34329	-5.17216	2.18041		-3.79527	-0.529949	-2.45995	-5.07484	675.512
14.44	27.4095	24.0473	3.36225		14.44	-3.85177	-0.567272	-2.19106	-4.93469	1.74617		-3.7709	-0.588557	-2.30917	-4.79047	660.453
14.45	27.3243	23.9409	3.3834		14.45	-3.95485	-0.650214	-1.77731	-5.11196	2.04158		-3.87959	-0.666937	-1.88222	-5.01258	684.622
14.46	27.3448	24.0206	3.32424		14.46	-3.82379	-0.554572	-2.08786	-5.43717	2.04522		-3.74543	-0.57527	-2.20594	-5.31994	665.178
14.47	27.3518	23.9943	3.35742		14.47	-3.91497	-0.618142	-2.10309	-5.04457	2.15627		-3.8386	-0.635564	-2.2164	-4.93906	693.453
14.48	27.31	24.1494	3.16061		14.48	-3.86411	-0.568288	-1.7331	-5.20911	1.61662		-3.78522	-0.590076	-1.84603	-5.07754	662.954
14.49	27.4013	24.0764	3.32484		14.49	-3.98126	-0.532428	-2.06777	-5.71249	2.02139		-3.90192	-0.552684	-2.19139	-5.59237	700.536
14.5	27.3262	23.9917	3.33445		14.5	-3.80352	-0.570514	-2.45936	-5.05623	1.80042		-3.72224	-0.592509	-2.5886	-4.92779	692.018
14.51	27.3847	23.8668	3.51785		14.51	-3.82104	-0.601131	-2.35455	-5.022	1.88631		-3.7388	-0.619786	-2.47596	-4.89328	662.599
14.52	27.3375	23.9495	3.38806		14.52	-3.7254	-0.608018	-1.68637	-5.12715	1.95892		-3.64272	-0.626341	-1.81188	-5.00191	685.517
14.53	27.3021	23.885	3.41704		14.53	-4.02016	-0.621995	-1.98068	-5.71279	1.88454		-3.9437	-0.637755	-2.10251	-5.61981	722.304
14.54	27.3569	23.9464	3.4105		14.54	-3.75944	-0.519378	-2.30086	-5.45033	1.84075		-3.67738	-0.539284	-2.42412	-5.32192	688.301
14.55	27.2879	23.724	3.56387		14.55	-3.94367	-0.694154	-1.62575	-5.47385	1.77797		-3.86226	-0.713815	-1.75033	-5.34804	770.423
14.56	27.263	23.8837	3.37925		14.56	-3.84494	-0.65333	-1.84844	-5.25351	1.94428		-3.76394	-0.669847	-1.97533	-5.12728	701.242
14.57	27.2215	23.8149	3.40661		14.57	-3.76253	-0.521712	-1.95093	-5.38316	1.79726		-3.68183	-0.53767	-2.07289	-5.26027	723.292
14.58	27.3185	23.8876	3.43092		14.58	-3.80121	-0.638869	-2.19026	-5.1507	1.68953		-3.72006	-0.653657	-2.31965	-5.03574	688.275
14.59	27.2933	24.0524	3.24095		14.59	-3.85655	-0.476182	-1.82914	-6.12411	2.18281		-3.77762	-0.492657	-1.94923	-6.02176	706.784
14.6	27.3217	24.0873	3.23442		14.6	-3.62742	-0.530267	-2.16964	-5.19365	1.66312		-3.54092	-0.54856	-2.30442	-5.05211	666.527
14.61	27.2101	23.7968	3.41329		14.61	-3.81923	-0.584071	-2.10664	-5.87296	2.54656		-3.73755	-0.597613	-2.22552	-5.76744	772.19
14.62	27.2512	23.7232	3.52799		14.62	-3.67571	-0.558919	-1.82571	-5.48262	1.62797		-3.59043	-0.574718	-1.9623	-5.34893	686.123
14.63	27.163	23.5836	3.57934		14.63	-3.87726	-0.584825	-1.17843	-5.54976	1.17066		-3.79621	-0.600831	-1.30386	-5.43648	666.951
14.64	27.2209	23.9012	3.31974		14.64	-3.68152	-0.533247	-1.35738	-5.53544	1.2402		-3.59716	-0.550841	-1.48885	-5.40107	702.359
14.65	27.1887	23.7438	3.44489		14.65	-3.67969	-0.565078	-1.43985	-5.62833	1.10473		-3.59728	-0.580369	-1.5713	-5.49759	723.094
14.66	27.2334	23.631	3.60237		14.66	-3.57093	-0.492449	-1.7535	-5.2393	1.46145		-3.48792	-0.502776	-1.88672	-5.12723	671.145
14.67	27.0508	23.4715	3.57926		14.67	-3.7454	-0.539058	-1.20063	-5.7607	1.07906		-3.66755	-0.551644	-1.33072	-5.64993	713.961
14.68	27.2272	23.5779	3.6493		14.68	-3.35953	-0.41678	-2.00444	-5.43579	1.17386		-3.27556	-0.430978	-2.14448	-5.30489	643.104
14.69	27.1179	23.5198	3.59817		14.69	-3.55315	-0.510118	-1.16109	-5.84147	1.32828		-3.47208	-0.523606	-1.29987	-5.72282	708.014
14.7	26.9371	23.5476	3.38949		14.7	-3.78046	-0.481356	-0.902455	-6.48481	1.43407		-3.70154	-0.494656	-1.02307	-6.36607	755.252
14.71	27.1433	23.6505	3.4928		14.71	-3.51514	-0.473518	-1.18691	-5.67269	1.19182		-3.4337	-0.487711	-1.32811	-5.55158	659.814
14.72	27.0786	23.6869	3.39169		14.72	-3.65843	-0.550725	-1.07997	-5.97729	0.769987		-3.57936	-0.566277	-1.20172	-5.84596	667.701
14.73	27.0909	23.564	3.52694		14.73	-3.5078	-0.54546	-1.27989	-5.75675	1.05619		-3.42684	-0.559423	-1.41685	-5.63373	711.227
14.74	26.9641	23.4019	3.5622		14.74	-3.74338	-0.535838	-1.20987	-5.97258	1.54943		-3.66572	-0.549185	-1.34861	-5.8515	755.583
14.75	27.1328	23.3842	3.74855		14.75	-3.4688	-0.504074	-1.5999	-5.38591	1.41024		-3.38937	-0.516898	-1.72601	-5.26843	666.624
14.76	27.1651	23.4754	3.68975		14.76	-3.39589	-0.487187	-1.60962	-5.48238	0.981284		-3.31384	-0.501263	-1.74219	-5.35599	684.204
14.77	27.1008	23.6851	3.41573		14.77	-3.71103	-0.575645	-1.13957	-5.92961	0.919346		-3.63358	-0.590219	-1.26908	-5.80932	738.441
14.78	27.1255	23.3983	3.72728		14.78	-3.6157	-0.460991	-1.14679	-5.81187	1.28419		-3.54	-0.472947	-1.2697	-5.7182	642.763
14.79	27.0655	23.5528	3.51268		14.79	-3.61324	-0.534047	-0.778038	-6.17476	0.975344		-3.53433	-0.549089	-0.905757	-6.03998	668.658
14.8	27.0381	23.4915	3.54659		14.8	-3.61906	-0.577595	-0.911287	-5.7378	1.201		-3.54297	-0.589942	-1.03448	-5.6403	740.355
14.81	27.0773	23.6489	3.42844		14.81	-3.52935	-0.53158	-1.36406	-6.01388	1.46245		-3.44831	-0.544738	-1.49921	-5.88672	706.731
14.82	27.0545	23.6226	3.43185		14.82	-3.6986	-0.557293	-0.815424	-5.81019	1.0319		-3.61893	-0.571701	-0.946453	-5.68482	688.514
14.83	27.1535	23.6316	3.52192		14.83	-3.68132	-0.518071	-0.949137	-5.79994	1.08197		-3.60617	-0.530758	-1.06511	-5.694	716.532
14.84	27.1071	23.4585	3.64863		14.84	-3.43003	-0.507734	-1.02003	-5.60338	0.584429		-3.35022	-0.52408	-1.14686	-5.48515	673.153
14.85	27.0675	23.4287	3.63875		14.85	-3.62103	-0.577483	-1.41109	-5.82574	1.37986		-3.54088	-0.591601	-1.54274	-5.69897	687.847
14.86	27.0009	23.4443	3.55652		14.86	-3.61925	-0.499968	-1.26942	-5.95158	1.39133		-3.54121	-0.515165	-1.39897	-5.8259	662.028
14.87	27.077	23.4349	3.64208		14.87	-3.54517	-0.478743	-1.07856	-5.61649	1.2155		-3.46597	-0.492346	-1.20628	-5.49403	708.199
14.88	26.9961	23.4378	3.55828		14.88	-3.67371	-0.584812	-1.15189	-5.94331	1.36228		-3.59878	-0.59605	-1.27672	-5.84287	745.114
14.89	27.0344	23.4781	3.55627		14.89	-3.55555	-0.462455	-1.13578	-5.93949	1.11045		-3.47731	-0.477482	-1.26455	-5.81409	655.098
14.9	27.0192	23.4998	3.51949		14.9	-3.54402	-0.50607	-0.762825	-5.66051	0.992515		-3.47094	-0.519655	-0.879433	-5.56166	666.966
14.91	27.0779	23.6533	3.42462		14.91	-3.5385	-0.518311	-1.16231	-5.53532	0.834734		-3.46107	-0.531646	-1.28485	-5.41064	662.489
14.92	27.0582	23.4249	3.63331		14.92	-3.46193	-0.440782	-1.62563	-5.61312	1.08655		-3.38599	-0.455224	-1.75454	-5.50191	663.224
14.93	27.094	23.6898	3.40421		14.93	-3.53696	-0.482262	-1.48057	-6.01221	1.28335		-3.45901	-0.497107	-1.60108	-5.89469	695.341
14.94	27.0546	23.2529	3.80171		14.94	-3.58283	-0.510702	-1.22792	-5.55565	0.755533		-3.50643	-0.524257	-1.34807	-5.43938	654.796
14.95	27.0214	23.2688	3.75259		14.95	-3.61393	-0.55274	-1.25594	-5.84431	1.22033		-3.53884	-0.566446	-1.37385	-5.73734	726.309
14.96	26.9563	23.4617	3.49457		14.96	-3.60956	-0.539025	-1.07441	-5.52408	0.788269		-3.53386	-0.553003	-1.19103	-5.4056	670.07
14.97	27.0079	23.491	3.51691		14.97	-3.7078	-0.478225	-0.921837	-6.06283	1.13477		-3.63515	-0.492283	-1.04161	-5.95873	683.852
14.98	27.1278	23.2649	3.86285		14.98	-3.47192	-0.466092	-1.75257	-5.6111	1.24614		-3.39395	-0.480878	-1.88917	-5.48036	639.034
14.99	27.0114	23.4413	3.57009		14.99	-3.75295	-0.595864	-0.425196	-5.42264	0.634958		-3.68134	-0.61143	-0.535173	-5.30727	659.71
15	27.0737	23.5163	3.55746		15	-3.47306	-0.479085	-1.72795	-5.59274	1.80464		-3.39972	-0.48926	-1.84457	-5.48942	662.313
15.01	26.9715	23.6915	3.28002		15.01	-3.63674	-0.413018	-0.987221	-6.16749	0.977049		-3.56482	-0.424157	-1.10434	-6.05823	633.155
15.02	27.0498	23.7144	3.33542		15.02	-3.66541	-0.503958	-0.963286	-6.16882	1.04894		-3.59524	-0.518688	-1.06707	-6.07092	676.537
15.03	27.0818	23.7339	3.34795		15.03	-3.43578	-0.400191	-1.29579	-5.82707	0.992144		-3.36147	-0.41657	-1.41889	-5.70103	639.43
15.04	26.9736	23.6688	3.30476		15.04	-3.85276	-0.567517	-1.18816	-6.15063	1.59366		-3.78562	-0.579859	-1.29694	-6.05042	701.989
15.05	27.0708	23.5164	3.55445		15.05	-3.43954	-0.430079	-1.19087	-5.58749	0.895493		-3.36832	-0.441991	-1.30517	-5.47779	616.183
15.06	26.9976	23.6961	3.30149		15.06	-3.63555	-0.444219	-1.05175	-6.39383	1.28909		-3.56553	-0.460227	-1.16197	-6.28	655.36
15.07	27.1006	23.8696	3.23098		15.07	-3.61914	-0.505643	-0.81548	-5.9382	1.15126		-3.55053	-0.518924	-0.927601	-5.84144	690.808
15.08	26.9766	23.4694	3.50723		15.08	-3.75303	-0.536452	-0.856543	-5.96851	0.643464		-3.68629	-0.548781	-0.960455	-5.87531	684.535
15.09	26.9813	23.7459	3.23548		15.09	-3.57164	-0.386661	-1.28926	-6.30176	1.09685		-3.50087	-0.40172	-1.40211	-6.18991	640.244
15.1	27.0495	23.809	3.24058		15.1	-3.64469	-0.449226	-1.04889	-6.17445	1.19292		-3.57503	-0.462613	-1.15426	-6.06484	625.222
15.11	27.0245	23.6715	3.35293		15.11	-3.56771	-0.413437	-1.18538	-6.01621	1.3612		-3.49782	-0.425796	-1.30278	-5.91763	655.3
15.12	26.9778	23.7633	3.21453		15.12	-3.83773	-0.461053	-0.386142	-6.18578	0.46654		-3.77135	-0.476845	-0.483146	-6.08494	637.3
15.13	27.0959	23.6662	3.42966		15.13	-3.43873	-0.482806	-1.5539	-5.73673	1.34299		-3.36795	-0.495854	-1.66612	-5.61978	628.693
15.14	27.0836	23.7127	3.37092		15.14	-3.57882	-0.409449	-1.19465	-6.01794	1.44903		-3.51226	-0.421363	-1.30185	-5.93002	686.916
15.15	26.9929	23.7671	3.22582		15.15	-3.60252	-0.411859	-1.05709	-5.84158	0.915788		-3.53255	-0.426738	-1.16491	-5.72247	602.281
15.16	27.0518	23.5995	3.45238		15.16	-3.55357	-0.394194	-1.63964	-5.99624	1.70459		-3.48613	-0.40759	-1.7405	-5.91332	650.902
15.17	27.0471	23.548	3.4991		15.17	-3.57151	-0.472064	-1.45054	-5.62806	1.14378		-3.5018	-0.486986	-1.56701	-5.51782	665.634
15.18	27.0025	23.6329	3.36968		15.18	-3.66547	-0.491759	-1.36819	-6.23609	1.31797		-3.59609	-0.50771	-1.47872	-6.11257	657.686
15.19	27.0087	23.6908	3.31793		15.19	-3.51231	-0.435335	-1.16739	-6.15288	1.47391		-3.44207	-0.448217	-1.2789	-6.05654	658.273
15.2	26.9495	23.5917	3.35787		15.2	-3.52122	-0.499361	-1.04969	-5.67627	1.12761		-3.45284	-0.512483	-1.15123	-5.57147	657.576
15.21	26.9514	23.3381	3.61332		15.21	-3.79392	-0.518177	-0.740866	-5.90054	0.901927		-3.72859	-0.533488	-0.843763	-5.79914	629.263
15.22	26.921	23.3533	3.56768		15.22	-3.67325	-0.54941	-1.16592	-6.03341	1.19152		-3.60662	-0.559929	-1.26551	-5.93228	678.569
15.23	26.9493	23.5733	3.37608		15.23	-3.61023	-0.458671	-1.09751	-5.7403	0.847959		-3.5428	-0.475232	-1.20115	-5.63019	639.482
15.24	26.9771	23.3888	3.58828		15.24	-3.60845	-0.485183	-1.42838	-5.75767	1.11744		-3.54425	-0.496275	-1.53706	-5.66506	667.909
15.25	26.9897	23.7356	3.2541		15.25	-3.42584	-0.427096	-0.969954	-5.86648	0.746958		-3.35917	-0.44216	-1.06912	-5.75782	607.569
15.26	26.8594	23.7237	3.13568		15.26	-3.56704	-0.469531	-0.781625	-6.02536	1.1751		-3.50175	-0.483824	-0.88192	-5.93076	667.85
15.27	27.0208	23.5788	3.44198		15.27	-3.56406	-0.497214	-0.937181	-5.62226	0.750438		-3.4997	-0.508412	-1.0349	-5.52745	613.05
15.28	27.0166	23.6268	3.38986		15.28	-3.45319	-0.437069	-0.950548	-5.852	1.15492		-3.38798	-0.449672	-1.05223	-5.75659	642.824
15.29	26.9006	23.7098	3.19076		15.29	-3.48952	-0.376455	-1.06811	-5.87666	0.788124		-3.4226	-0.389819	-1.16841	-5.76508	591.911
15.3	26.8405	23.5615	3.27899		15.3	-3.76303	-0.51421	-0.742218	-6.42205	1.30628		-3.70002	-0.526974	-0.842675	-6.33505	723.46
15.31	26.9676	23.6778	3.28975		15.31	-3.69188	-0.47376	-0.645907	-5.8379	0.492548		-3.62841	-0.488504	-0.739284	-5.73869	621.525
15.32	26.9466	23.5684	3.37825		15.32	-3.44252	-0.329489	-1.34683	-5.65206	1.3248		-3.37703	-0.345495	-1.45574	-5.54295	659.618
15.33	26.9413	23.6156	3.32564		15.33	-3.59752	-0.456309	-0.538689	-5.81243	0.555237		-3.53524	-0.466381	-0.628756	-5.72761	594.851
15.34	26.9091	23.6592	3.24989		15.34	-3.54348	-0.417032	-1.10069	-6.08149	1.08361		-3.4796	-0.432328	-1.20522	-5.98025	661.696
15.35	26.9514	23.474	3.47749		15.35	-3.46715	-0.443206	-0.965915	-5.88245	0.974597		-3.40371	-0.455521	-1.05898	-5.79905	614.022
15.36	26.9007	23.7691	3.13163		15.36	-3.63804	-0.54095	-0.740018	-6.10245	1.07133		-3.57206	-0.555338	-0.843362	-5.99865	696.082
15.37	26.89	23.5015	3.38853		15.37	-3.55644	-0.452891	-1.05267	-5.85516	1.06996		-3.49065	-0.464202	-1.1486	-5.76083	639.988
15.38	26.9202	23.7543	3.16595		15.38	-3.65245	-0.49887	-0.664996	-6.22173	1.23568		-3.58861	-0.511577	-0.756303	-6.13473	672.149
15.39	26.8652	23.2711	3.5941		15.39	-3.54621	-0.465237	-0.783808	-5.51171	0.483408		-3.48196	-0.480479	-0.886037	-5.40392	604.41
15.4	26.8185	23.5968	3.22165		15.4	-3.70037	-0.468866	-0.463613	-6.30921	1.14955		-3.63888	-0.481407	-0.551208	-6.21454	653.538
15.41	26.9301	23.4418	3.48831		15.41	-3.48538	-0.431287	-1.58118	-5.44092	1.0856		-3.42138	-0.446195	-1.68497	-5.33631	636.773
15.42	26.9881	23.5656	3.4225		15.42	-3.33327	-0.333001	-1.78305	-5.75469	1.4143		-3.26882	-0.348214	-1.88539	-5.64627	583.38
15.43	26.9195	23.3975	3.52196		15.43	-3.5729	-0.487265	-0.962422	-5.69778	1.08059		-3.51116	-0.50015	-1.04763	-5.60399	615.257
15.44	26.8651	23.361	3.50406		15.44	-3.60026	-0.396368	-0.630619	-5.85448	0.772676		-3.53888	-0.409572	-0.722105	-5.75696	618.504
15.45	26.9293	23.4673	3.46196		15.45	-3.37183	-0.368067	-1.29016	-5.77055	1.12663		-3.3077	-0.382482	-1.38717	-5.67408	584.472
15.46	26.8102	23.6106	3.19965		15.46	-3.72121	-0.527447	-0.539232	-6.25809	1.11791		-3.66025	-0.539841	-0.631137	-6.16405	647.192
15.47	26.8606	23.5682	3.29241		15.47	-3.57855	-0.445952	-0.880903	-6.02424	1.24298		-3.51509	-0.460452	-0.971893	-5.92795	650.352
15.48	26.8651	23.5269	3.33821		15.48	-3.51075	-0.355421	-1.41186	-5.95284	1.3361		-3.44949	-0.367469	-1.50728	-5.86078	586.114
15.49	26.7829	23.3765	3.40641		15.49	-3.62036	-0.445232	-0.735436	-6.36979	1.0337		-3.56015	-0.4599	-0.820862	-6.27964	650.81
15.5	26.8716	23.7196	3.15204		15.5	-3.45936	-0.501064	-1.17195	-5.60568	0.916243		-3.39493	-0.516207	-1.27858	-5.50041	663.161
15.51	26.872	23.3213	3.55076		15.51	-3.61996	-0.420847	-0.77849	-6.08441	0.989199		-3.56089	-0.433588	-0.85706	-5.99917	641.562
15.52	26.8912	23.3709	3.52034		15.52	-3.47121	-0.481517	-1.39554	-5.56763	0.967039		-3.40841	-0.495919	-1.49704	-5.47305	625.909
15.53	26.8309	23.4238	3.40712		15.53	-3.56018	-0.500581	-0.837949	-5.89956	0.671485		-3.49984	-0.514951	-0.92885	-5.80441	661.024
15.54	26.8497	23.4608	3.38891		15.54	-3.56794	-0.488783	-0.752844	-5.94949	1.1016		-3.50782	-0.502895	-0.839919	-5.85644	622.781
15.55	26.9371	23.377	3.56012		15.55	-3.41291	-0.483945	-1.00326	-5.53836	0.685359		-3.3501	-0.497091	-1.10085	-5.43644	594.805
15.56	26.8179	23.5082	3.30969		15.56	-3.6252	-0.475014	-0.743906	-6.26262	0.910353		-3.56627	-0.485559	-0.825603	-6.18244	671.864
15.57	26.8256	23.482	3.34363		15.57	-3.56418	-0.509825	-0.75114	-5.73575	0.514729		-3.50429	-0.525818	-0.84389	-5.63864	626.354
15.58	26.8661	23.3721	3.49397		15.58	-3.4611	-0.452184	-1.21137	-5.5743	0.934749		-3.40229	-0.465255	-1.28902	-5.49491	631.348
15.59	26.8255	23.7302	3.09525		15.59	-3.4907	-0.492713	-0.933592	-6.04544	1.16715		-3.42889	-0.506088	-1.02786	-5.94418	637.456
15.6	26.7518	23.2958	3.45601		15.6	-3.54578	-0.44941	-0.913739	-5.73076	0.984043		-3.48641	-0.464852	-1.00389	-5.64157	616.471
15.61	26.8228	23.4676	3.35522		15.61	-3.40794	-0.431758	-1.20755	-5.85809	1.4288		-3.34783	-0.44312	-1.29336	-5.76648	641.071
15.62	26.8771	23.5057	3.37138		15.62	-3.45311	-0.42134	-0.948045	-5.68355	0.815824		-3.3943	-0.435118	-1.03475	-5.59947	593.59
15.63	26.8369	23.493	3.34387		15.63	-3.57683	-0.442143	-0.983525	-6.08804	1.15668		-3.51743	-0.456126	-1.07333	-5.99099	632.933
15.64	26.7574	23.3103	3.4471		15.64	-3.6191	-0.463502	-0.470434	-5.90658	0.442977		-3.5609	-0.47563	-0.549802	-5.82016	607.867
15.65	26.7859	23.4692	3.31668		15.65	-3.57063	-0.411214	-0.843538	-5.6527	0.483409		-3.51328	-0.423673	-0.927721	-5.56316	594.95
15.66	26.7438	23.3586	3.3852		15.66	-3.3683	-0.321748	-1.3781	-5.75635	1.2945		-3.30806	-0.335296	-1.45969	-5.66492	576.338
15.67	26.8154	23.5542	3.26124		15.67	-3.46514	-0.374111	-1.50196	-6.07578	1.72451		-3.40385	-0.387242	-1.59437	-5.97727	649.179
15.68	26.7276	23.3956	3.33198		15.68	-3.57741	-0.479373	-1.01384	-5.88218	1.2877		-3.52065	-0.488563	-1.09566	-5.80522	647.646
15.69	26.7949	23.4007	3.39426		15.69	-3.58348	-0.455858	-0.908104	-5.91012	0.668772		-3.52622	-0.469596	-0.993833	-5.82233	634.775
15.7	26.7852	23.4803	3.30495		15.7	-3.52217	-0.447288	-0.910166	-5.80151	1.16383		-3.46507	-0.46047	-0.987464	-5.70454	629.24
15.71	26.8812	23.433	3.44812		15.71	-3.29307	-0.439435	-1.24825	-4.94887	0.256619		-3.23495	-0.451211	-1.33545	-4.86766	560.865
15.72	26.7734	23.3772	3.39625		15.72	-3.47315	-0.42788	-0.886483	-5.92406	1.04961		-3.41441	-0.441036	-0.964113	-5.82913	598.693
15.73	26.8537	23.5437	3.31003		15.73	-3.52881	-0.380912	-1.21853	-6.06659	1.24338		-3.47179	-0.394243	-1.30448	-5.97413	640.789
15.74	26.6361	23.4167	3.21934		15.74	-3.42242	-0.35169	-0.927751	-5.77045	1.22979		-3.36197	-0.363699	-1.01484	-5.67517	613.383
15.75	26.7552	23.6642	3.09097		15.75	-3.64958	-0.526645	-0.523911	-5.89416	1.06299		-3.59461	-0.536189	-0.601596	-5.8106	657.298
15.76	26.6591	23.2423	3.41685		15.76	-3.66553	-0.472332	-0.443459	-6.2058	0.962713		-3.60955	-0.484384	-0.518681	-6.12239	639.413
15.77	26.8087	23.4882	3.32048		15.77	-3.46945	-0.418484	-0.966908	-6.0523	1.24353		-3.41123	-0.43049	-1.04628	-5.95914	616.961
15.78	26.7836	23.5026	3.28093		15.78	-3.55069	-0.48791	-0.671479	-6.02327	0.948171		-3.49342	-0.500705	-0.752391	-5.93345	642.906
15.79	26.7625	23.6938	3.06875		15.79	-3.47765	-0.434383	-1.20869	-6.42869	1.44996		-3.41927	-0.442903	-1.28652	-6.3494	648.526
15.8	26.7342	23.5447	3.18956		15.8	-3.67439	-0.417665	-0.716249	-6.35288	0.920871		-3.62005	-0.430464	-0.793179	-6.2685	626.712
15.81	26.7463	23.2682	3.47812		15.81	-3.41371	-0.444001	-1.0522	-5.48293	0.363921		-3.35733	-0.456744	-1.13301	-5.38458	599.955
15.82	26.7538	23.3206	3.43316		15.82	-3.50279	-0.451095	-1.03414	-5.81708	0.924779		-3.44818	-0.463402	-1.11149	-5.73408	620.997
15.83	26.7674	23.4361	3.33121		15.83	-3.59306	-0.486599	-0.700141	-6.14532	1.20716		-3.53771	-0.497387	-0.772302	-6.0627	633.433
15.84	26.7119	23.5022	3.20969		15.84	-3.53456	-0.453273	-0.871848	-5.93504	0.993889		-3.48052	-0.464422	-0.945348	-5.85907	616.758
15.85	26.723	23.5085	3.21445		15.85	-3.44964	-0.455994	-0.882961	-5.8937	0.887482		-3.39309	-0.468278	-0.96289	-5.79652	611.018
15.86	26.7897	23.4884	3.30132		15.86	-3.65552	-0.469116	-0.585961	-6.39483	1.12566		-3.60141	-0.482028	-0.659376	-6.31089	637.953
15.87	26.7252	23.4117	3.31351		15.87	-3.50913	-0.399092	-0.726237	-5.68657	0.791096		-3.45401	-0.412359	-0.799502	-5.60053	621.462
15.88	26.761	23.2705	3.49053		15.88	-3.50873	-0.459111	-0.735141	-5.8556	0.591613		-3.45316	-0.471924	-0.812403	-5.75872	628.472
15.89	26.733	23.4912	3.24181		15.89	-3.51217	-0.431291	-0.978684	-6.00105	0.930535		-3.45873	-0.445227	-1.05014	-5.92319	601.433
15.9	26.757	23.3979	3.35902		15.9	-3.36577	-0.39356	-1.413	-5.90874	1.56816		-3.30909	-0.403918	-1.49341	-5.81494	628.613
15.91	26.7651	23.3157	3.44934		15.91	-3.54945	-0.507808	-0.605474	-5.60325	0.747417		-3.49678	-0.520521	-0.679779	-5.52179	636.968
15.92	26.7024	23.2955	3.40692		15.92	-3.48633	-0.460689	-0.531648	-5.63454	0.779785		-3.43335	-0.474638	-0.603709	-5.55116	618.87
15.93	26.663	23.3281	3.33491		15.93	-3.57762	-0.403535	-0.880311	-5.95858	0.741301		-3.52617	-0.415486	-0.949466	-5.87663	590.579
15.94	26.769	23.4856	3.28347		15.94	-3.39713	-0.384076	-1.23123	-5.832	1.16549		-3.34336	-0.397921	-1.30292	-5.74545	613
15.95	26.5778	23.2365	3.34137		15.95	-3.55893	-0.47621	-0.510696	-5.62076	0.624771		-3.5068	-0.486258	-0.580901	-5.54912	656.828
15.96	26.7018	23.466	3.23572		15.96	-3.41493	-0.332158	-1.02257	-5.58655	0.894938		-3.36095	-0.346015	-1.09477	-5.49807	563.892
15.97	26.732	23.5375	3.19454		15.97	-3.46805	-0.413661	-1.02573	-6.03305	1.38214		-3.41324	-0.428604	-1.10097	-5.94545	628.575
15.98	26.7352	23.4772	3.25798		15.98	-3.41498	-0.399216	-0.787344	-5.75862	0.988587		-3.36143	-0.411914	-0.857798	-5.67533	629.819
15.99	26.6394	23.2308	3.4086		15.99	-3.53545	-0.426509	-0.912466	-6.02224	0.776209		-3.48288	-0.440676	-0.982641	-5.94853	604.886
16	26.6392	23.4101	3.22908		16	-3.47696	-0.452069	-1.30792	-6.16572	1.44607		-3.42002	-0.467856	-1.38762	-6.06172	677.454
16.01	26.5246	23.1498	3.37479		16.01	-3.7375	-0.469627	-0.458947	-6.23836	1.15737		-3.68576	-0.481121	-0.525142	-6.16393	671.334
16.02	26.6192	23.3101	3.30909		16.02	-3.38647	-0.330449	-1.32462	-5.76335	1.2435		-3.33342	-0.341751	-1.39413	-5.67511	575.167
16.03	26.69	23.2598	3.43022		16.03	-3.42692	-0.401146	-1.00767	-5.90822	1.13468		-3.37515	-0.409906	-1.07417	-5.84878	611.895
16.04	26.7289	23.5181	3.21079		16.04	-3.37601	-0.392451	-0.884984	-5.58078	0.803341		-3.32258	-0.406568	-0.959525	-5.49166	571.795
16.05	26.7039	23.2747	3.4292		16.05	-3.43111	-0.421838	-0.737881	-6.02449	0.722971		-3.37845	-0.435814	-0.803999	-5.94163	588.225
16.06	26.6086	23.3447	3.26388		16.06	-3.5904	-0.478842	-0.891262	-5.83401	0.963799		-3.53858	-0.491198	-0.964433	-5.75263	671.169
16.07	26.593	23.3193	3.27361		16.07	-3.6499	-0.481215	-0.704271	-6.29705	1.2228		-3.59952	-0.492515	-0.766705	-6.23038	648.822
16.08	26.7061	23.3558	3.35033		16.08	-3.45447	-0.362305	-1.3283	-5.98086	1.31204		-3.40119	-0.375438	-1.40044	-5.89177	584.184
16.09	26.6652	23.412	3.25323		16.09	-3.6181	-0.545781	-0.281809	-6.16592	0.606712		-3.56874	-0.553268	-0.336337	-6.1029	630.013
16.1	26.7461	23.2943	3.4518		16.1	-3.37527	-0.38175	-1.39319	-5.82117	1.06852		-3.32162	-0.395831	-1.46794	-5.73171	583.655
16.11	26.687	23.3722	3.31478		16.11	-3.41694	-0.435365	-0.795206	-5.61303	0.858916		-3.36691	-0.44117	-0.854544	-5.55622	626.073
16.12	26.6394	23.2622	3.37715		16.12	-3.50076	-0.472824	-0.754947	-5.81385	1.03439		-3.45044	-0.483144	-0.813778	-5.73926	584.524
16.13	26.6873	23.1715	3.51588		16.13	-3.50526	-0.430326	-1.06915	-6.15173	1.23914		-3.45301	-0.445056	-1.14007	-6.05687	576.196
16.14	26.6324	23.0775	3.55488		16.14	-3.61484	-0.459084	-0.950778	-6.20359	1.30517		-3.56565	-0.466966	-1.01445	-6.13942	676.029
16.15	26.6671	23.3502	3.31689		16.15	-3.51962	-0.437564	-0.471676	-6.07448	0.606683		-3.47006	-0.448116	-0.527675	-6.00465	596.114
16.16	26.5762	23.2754	3.3008		16.16	-3.5456	-0.3263	-1.0919	-6.18559	1.33905		-3.49454	-0.338315	-1.15318	-6.09758	575.138
16.17	26.6132	23.0596	3.55359		16.17	-3.35265	-0.386462	-1.08407	-5.87465	1.11646		-3.30132	-0.397611	-1.14836	-5.80037	594.946
16.18	26.5971	23.3988	3.19835		16.18	-3.51802	-0.451957	-0.983945	-6.05183	1.32375		-3.46686	-0.464971	-1.05057	-5.96102	651.74
16.19	26.5879	23.2496	3.33825		16.19	-3.52105	-0.449735	-0.601994	-5.55857	0.864335		-3.47246	-0.455018	-0.656576	-5.49471	647.037
16.2	26.563	23.112	3.45105		16.2	-3.48968	-0.367966	-0.973256	-6.0657	1.23357		-3.4405	-0.378866	-1.03393	-5.98499	629.136
16.21	26.6856	22.988	3.69766		16.21	-3.39766	-0.445548	-0.810051	-5.65013	0.784015		-3.3483	-0.457204	-0.870694	-5.56778	573.567
16.22	26.5692	23.2669	3.30231		16.22	-3.40064	-0.442405	-0.810534	-5.83395	0.991688		-3.35044	-0.452347	-0.873255	-5.75199	623.756
16.23	26.501	23.2034	3.29761		16.23	-3.59095	-0.506749	-0.443524	-6.07845	0.811375		-3.54349	-0.517123	-0.497967	-6.00884	636.248
16.24	26.6172	23.3554	3.26184		16.24	-3.31025	-0.430283	-1.2229	-5.7122	1.24554		-3.26019	-0.439344	-1.28031	-5.63908	634.166
16.25	26.4293	23.3736	3.05572		16.25	-3.63671	-0.46313	-0.233683	-6.20527	0.785533		-3.5905	-0.472035	-0.285982	-6.1396	613.46
16.26	26.5719	23.3492	3.22271		16.26	-3.4968	-0.451389	-0.403266	-5.88665	0.711276		-3.44922	-0.466644	-0.466204	-5.80027	598.683
16.27	26.5206	23.0565	3.46409		16.27	-3.43064	-0.437638	-0.704492	-5.79994	0.881767		-3.38236	-0.446996	-0.757297	-5.73054	576.549
16.28	26.4744	23.456	3.01842		16.28	-3.57189	-0.420006	-0.634284	-6.51073	1.32742		-3.52493	-0.433362	-0.693351	-6.43438	654.68
16.29	26.6237	23.229	3.39464		16.29	-3.45175	-0.430052	-1.34224	-5.79639	1.42946		-3.40465	-0.438922	-1.40252	-5.72774	629.872
16.3	26.6196	23.4273	3.19228		16.3	-3.31147	-0.322081	-0.943967	-5.96369	1.04036		-3.26324	-0.332668	-0.993865	-5.89421	539.095
16.31	26.5385	23.4264	3.1121		16.31	-3.56077	-0.470975	-0.431028	-6.44628	1.01052		-3.51401	-0.481892	-0.484114	-6.37441	645.855
16.32	26.5922	23.0566	3.53566		16.32	-3.45011	-0.456186	-0.671748	-5.48216	0.40774		-3.40228	-0.467798	-0.728073	-5.40266	565.95
16.33	26.4019	23.2207	3.18121		16.33	-3.62625	-0.461908	-0.336846	-6.26932	1.0767		-3.5802	-0.474348	-0.392621	-6.19292	651.497
16.34	26.6215	23.1747	3.44673		16.34	-3.4741	-0.442404	-0.944525	-5.72524	1.21023		-3.42811	-0.449078	-0.99671	-5.67159	619.314
16.35	26.6058	22.9291	3.67668		16.35	-3.62763	-0.502576	-0.304943	-5.72927	0.373366		-3.58361	-0.514782	-0.353369	-5.65694	568.763
16.36	26.649	23.187	3.46203		16.36	-3.25161	-0.340483	-1.21278	-5.66349	1.04267		-3.20308	-0.34878	-1.26695	-5.58589	586.658
16.37	26.4917	22.9885	3.50318		16.37	-3.486	-0.483495	-0.739924	-5.80046	0.959782		-3.44047	-0.496111	-0.792666	-5.72808	615.428
16.38	26.5514	23.3684	3.18306		16.38	-3.36116	-0.445577	-1.05293	-5.58339	0.760689		-3.3133	-0.456174	-1.10397	-5.50244	576.481
16.39	26.4912	23.1694	3.32179		16.39	-3.45918	-0.470414	-0.662482	-5.67861	0.832772		-3.41359	-0.478555	-0.713088	-5.61866	625.363
16.4	26.5474	23.2858	3.26159		16.4	-3.48249	-0.424245	-0.801538	-5.71505	0.673356		-3.43613	-0.436461	-0.854292	-5.63505	593.691
16.41	26.5319	23.0195	3.51241		16.41	-3.49657	-0.495448	-0.691878	-5.95868	1.08666		-3.45069	-0.504825	-0.74352	-5.89226	649.544
16.42	26.3566	23.1379	3.21877		16.42	-3.569	-0.398371	-0.664331	-6.31575	1.14057		-3.52357	-0.412288	-0.714776	-6.23545	609.286
16.43	26.5578	23.1352	3.42258		16.43	-3.52357	-0.487693	-0.926042	-5.79834	1.25413		-3.47785	-0.49816	-0.977961	-5.73102	629.583
16.44	26.4592	23.1875	3.27164		16.44	-3.58278	-0.458638	-0.486548	-6.19521	1.04183		-3.53933	-0.467171	-0.529548	-6.13053	620.352
16.45	26.4832	23.3573	3.12593		16.45	-3.54741	-0.369417	-0.780236	-6.12941	1.36652		-3.5034	-0.379037	-0.830298	-6.06281	616.008
16.46	26.5427	22.8535	3.68919		16.46	-3.32669	-0.376737	-0.632985	-5.20463	0.428819		-3.28249	-0.386187	-0.681383	-5.14369	566.538
16.47	26.5778	23.3126	3.26518		16.47	-3.41512	-0.425126	-0.66073	-5.80024	0.607584		-3.37029	-0.437418	-0.707845	-5.73028	597.273
16.48	26.5555	22.9802	3.57526		16.48	-3.3021	-0.385968	-1.12439	-5.26107	0.739256		-3.25578	-0.399517	-1.17934	-5.17892	549.28
16.49	26.4805	22.8697	3.61078		16.49	-3.4317	-0.447167	-0.822249	-5.53912	0.574985		-3.38827	-0.455194	-0.864989	-5.47319	600.582
16.5	26.5366	23.1617	3.37489		16.5	-3.39095	-0.445968	-0.830557	-5.73268	0.842935		-3.34736	-0.457193	-0.878669	-5.66384	572.569
16.51	26.4364	23.1962	3.24018		16.51	-3.53102	-0.465669	-0.490187	-6.21141	1.21114		-3.49056	-0.471466	-0.531162	-6.16454	625.811
16.52	26.4244	23.151	3.27341		16.52	-3.51691	-0.431832	-0.0806341	-6.09728	0.487217		-3.47478	-0.446072	-0.128056	-6.02184	604.429
16.53	26.4497	23.2428	3.20691		16.53	-3.37764	-0.360562	-0.870732	-5.6598	0.97774		-3.33582	-0.368038	-0.910833	-5.60615	598.426
16.54	26.5506	23.2009	3.34965		16.54	-3.46466	-0.392415	-1.04055	-5.85109	1.11084		-3.42208	-0.405312	-1.09024	-5.77993	615.762
16.55	26.5619	22.945	3.61695		16.55	-3.45484	-0.419109	-0.64812	-5.41925	0.612728		-3.41259	-0.430703	-0.689689	-5.34947	555.706
16.56	26.4854	23.1211	3.36431		16.56	-3.50336	-0.41495	-0.64448	-6.00014	0.860043		-3.46088	-0.424704	-0.685565	-5.93696	584.844
16.57	26.4743	23.0462	3.42815		16.57	-3.48679	-0.421027	-0.993636	-6.20252	1.02157		-3.4436	-0.433774	-1.03796	-6.12736	572.405
16.58	26.5431	23.2152	3.32785		16.58	-3.56118	-0.502079	-0.794904	-6.13096	1.16282		-3.51856	-0.512139	-0.841574	-6.06603	651.747
16.59	26.4974	23.0616	3.43574		16.59	-3.48863	-0.450009	-0.531842	-5.95729	0.669825		-3.44694	-0.460449	-0.571444	-5.89666	614.308
16.6	26.4896	23.3085	3.18113		16.6	-3.54933	-0.433169	-0.552366	-6.15006	1.06286		-3.50645	-0.446636	-0.600926	-6.07555	634.171
16.61	26.54	22.8079	3.73213		16.61	-3.47597	-0.429731	-0.670068	-5.48266	0.237047		-3.43411	-0.440157	-0.711209	-5.41241	554.459
16.62	26.5834	23.1549	3.42851		16.62	-3.36611	-0.435532	-0.763195	-5.44872	0.875852		-3.32367	-0.44528	-0.803884	-5.38751	587.741
16.63	26.5044	23.0765	3.4279		16.63	-3.49838	-0.504587	-0.761655	-5.92606	0.954952		-3.45761	-0.513611	-0.800675	-5.87046	650.397
16.64	26.5659	23.0529	3.513		16.64	-3.38037	-0.458143	-0.430987	-5.37901	-0.0232213		-3.33825	-0.472082	-0.477471	-5.3095	559.788
16.65	26.4954	23.3626	3.13279		16.65	-3.36598	-0.417156	-0.698783	-5.80736	0.903531		-3.32322	-0.425651	-0.741419	-5.74108	558.286
16.66	26.4994	23.1995	3.29983		16.66	-3.57245	-0.455006	-0.259932	-5.89168	0.623998		-3.53272	-0.462582	-0.297512	-5.8416	632.91
16.67	26.3612	22.8021	3.55902		16.67	-3.55675	-0.447695	-0.352448	-6.11681	0.60447		-3.51668	-0.458582	-0.389432	-6.05379	583.278
16.68	26.4721	23.1175	3.35461		16.68	-3.49137	-0.369155	-1.01259	-6.21207	1.92251		-3.4508	-0.380273	-1.05454	-6.14806	629.665
16.69	26.4187	23.015	3.40366		16.69	-3.4374	-0.36583	-1.04487	-5.78692	1.32065		-3.39694	-0.37612	-1.08168	-5.73012	552.423
16.7	26.4817	22.9695	3.5122		16.7	-3.51508	-0.424179	-0.788744	-5.98656	1.04108		-3.47329	-0.436769	-0.832928	-5.91201	621.238
16.71	26.3852	23.0845	3.30067		16.71	-3.41537	-0.394011	-0.674427	-5.96871	1.19748		-3.37471	-0.396113	-0.70135	-5.92185	610.19
16.72	26.3644	23.1281	3.23628		16.72	-3.49174	-0.386941	-0.399249	-5.56045	0.229699		-3.45215	-0.401202	-0.43834	-5.48841	525.979
16.73	26.5366	23.0795	3.45713		16.73	-3.35548	-0.405888	-1.01825	-5.87262	1.17452		-3.31564	-0.413715	-1.05956	-5.8192	642.738
16.74	26.3712	23.0536	3.31754		16.74	-3.39814	-0.377136	-0.471094	-5.87186	0.724835		-3.35787	-0.382148	-0.501641	-5.81964	547.866
16.75	26.3891	23.1318	3.25722		16.75	-3.61752	-0.494034	-0.0638588	-6.04305	0.829427		-3.5799	-0.50227	-0.098487	-5.9869	619.198
16.76	26.3943	23.2582	3.1361		16.76	-3.43362	-0.423393	-0.467131	-5.87937	0.892273		-3.39561	-0.432184	-0.500863	-5.82642	581.647
16.77	26.5274	22.8649	3.66248		16.77	-3.43584	-0.351305	-0.821672	-5.31382	0.331889		-3.39702	-0.359923	-0.854201	-5.25149	520.576
16.78	26.4626	23.0613	3.40127		16.78	-3.24675	-0.282081	-1.22491	-5.74558	1.47196		-3.20698	-0.286864	-1.25583	-5.69354	598.149
16.79	26.4716	23.2762	3.19534		16.79	-3.29868	-0.386017	-0.996161	-5.41487	0.754343		-3.2589	-0.394446	-1.03391	-5.35823	556.382
16.8	26.4243	22.8698	3.55446		16.8	-3.41858	-0.371143	-0.605822	-5.86737	0.674994		-3.37854	-0.381444	-0.636448	-5.79777	556.806
16.81	26.4612	22.8494	3.61187		16.81	-3.46096	-0.48598	-0.640414	-5.9725	1.05304		-3.42168	-0.495103	-0.674131	-5.91561	604.774
16.82	26.3732	23.0437	3.32948		16.82	-3.53301	-0.4904	-0.449753	-5.72532	0.856887		-3.49449	-0.495753	-0.476003	-5.66873	603.737
16.83	26.4459	22.854	3.59191		16.83	-3.43553	-0.434344	-0.78992	-5.93955	1.14659		-3.3976	-0.439927	-0.817026	-5.88931	564.106
16.84	26.3886	23.1995	3.1891		16.84	-3.57215	-0.408487	-0.413479	-6.52522	1.38581		-3.53406	-0.415667	-0.444322	-6.46278	635.075
16.85	26.3594	23.0121	3.34739		16.85	-3.44803	-0.455328	-0.486944	-5.69923	0.470124		-3.40941	-0.457731	-0.513324	-5.64778	591.435
16.86	26.4069	23.1954	3.21144		16.86	-3.4051	-0.394494	-0.646995	-6.01416	1.45171		-3.36715	-0.401447	-0.679202	-5.96507	587.492
16.87	26.4069	23.1954	3.21144		16.87	-3.4051	-0.394494	-0.646995	-6.01416	1.45171		-3.36715	-0.401447	-0.679202	-5.96507	587.492
16.88	26.4529	23.3049	3.14799		16.88	-3.47591	-0.455138	-0.69957	-6.09031	1.16154		-3.43789	-0.460848	-0.726384	-6.03188	600.875
16.89	26.4453	22.855	3.59032		16.89	-3.50347	-0.459661	-0.172299	-5.54728	0.239439		-3.4672	-0.46572	-0.191066	-5.4979	571.345
16.9	26.4182	23.0955	3.3227		16.9	-3.38515	-0.398768	-0.647278	-5.59508	0.717964		-3.34732	-0.407036	-0.676538	-5.53031	570.25
16.91	26.4817	22.9791	3.50267		16.91	-3.51626	-0.426631	-0.554846	-5.76076	0.574662		-3.4787	-0.435889	-0.582047	-5.69921	568.681
16.92	26.4329	22.907	3.5259		16.92	-3.44036	-0.404589	-0.684419	-5.76841	1.12087		-3.40293	-0.409603	-0.705279	-5.72093	612.842
16.93	26.4193	22.9091	3.51023		16.93	-3.43686	-0.442139	-0.530248	-5.76564	0.792627		-3.39953	-0.448424	-0.55959	-5.71044	568.644
16.94	26.4633	23.0084	3.45484		16.94	-3.54933	-0.502248	-0.221192	-6.13889	0.995782		-3.51313	-0.508357	-0.241876	-6.0888	633.914
16.95	26.3544	23.1063	3.24811		16.95	-3.47115	-0.464974	-0.367216	-6.06821	0.967612		-3.4348	-0.472664	-0.395191	-6.01354	634.175
16.96	26.3192	23.0095	3.30967		16.96	-3.59183	-0.468124	-0.271356	-6.0946	1.0049		-3.55686	-0.477179	-0.292017	-6.04259	597.934
16.97	26.2634	22.8299	3.4335		16.97	-3.54217	-0.424934	-0.694663	-6.36361	1.75652		-3.5069	-0.428373	-0.718631	-6.32243	628.371
16.98	26.3774	22.9848	3.39254		16.98	-3.55675	-0.43207	-0.427655	-5.88264	0.937344		-3.52275	-0.434123	-0.439889	-5.841	602.796
16.99	26.394	22.9124	3.48159		16.99	-3.61258	-0.452253	-0.142385	-5.99101	0.63866		-3.57934	-0.465299	-0.169095	-5.93125	581.559
17	26.3721	22.7062	3.66587		17	-3.31406	-0.331911	-1.01376	-5.30285	0.938968		-3.28019	-0.335227	-1.03148	-5.26895	549.505
17.01	26.4766	22.8941	3.58253		17.01	-3.29017	-0.371456	-0.970959	-5.10894	0.705774		-3.25531	-0.379647	-0.994612	-5.05504	555.406
17.02	26.3919	22.7648	3.62714		17.02	-3.48125	-0.346682	-0.551198	-5.92947	0.791459		-3.44793	-0.352161	-0.566444	-5.88447	565.606
17.03	26.3957	23.0198	3.37585		17.03	-3.3897	-0.356149	-1.09811	-5.72964	1.10194		-3.35629	-0.362409	-1.11382	-5.68157	556.685
17.04	26.434	23.2804	3.15364		17.04	-3.36988	-0.37254	-0.986489	-6.02659	1.24361		-3.33637	-0.379297	-1.01064	-5.98225	578.811
17.05	26.3074	23.0327	3.27475		17.05	-3.52988	-0.371088	-0.204043	-6.04359	1.02142		-3.49787	-0.375744	-0.214139	-6.0028	592.637
17.06	26.2705	22.6639	3.60666		17.06	-3.57855	-0.439385	-0.382126	-5.93277	0.71689		-3.54537	-0.446201	-0.400138	-5.8802	572.548
17.07	26.3525	22.9999	3.35258		17.07	-3.56868	-0.464427	-0.400634	-6.13668	1.06913		-3.53594	-0.468569	-0.416676	-6.09316	604.967
17.08	26.3173	22.883	3.43426		17.08	-3.61909	-0.4233	-0.434775	-6.16782	1.12159		-3.5869	-0.428019	-0.444746	-6.12287	563.624
17.09	26.458	23.0524	3.40559		17.09	-3.47072	-0.415578	-0.782529	-5.7302	0.870825		-3.43848	-0.418733	-0.794914	-5.68373	566.392
17.1	26.3863	23.1033	3.28294		17.1	-3.58152	-0.440415	-0.608921	-6.09559	1.41715		-3.55075	-0.445527	-0.623154	-6.06307	619.727
17.11	26.5268	23.1842	3.34259		17.11	-3.41564	-0.32542	-1.05948	-5.71599	1.12037		-3.38402	-0.330744	-1.07078	-5.66466	521.325
17.12	26.2595	23.0762	3.18334		17.12	-3.50995	-0.432549	-0.751133	-6.27294	1.39725		-3.47863	-0.437983	-0.764496	-6.22219	612.497
17.13	26.335	22.8265	3.50853		17.13	-3.64142	-0.481477	-0.36947	-5.86554	0.899553		-3.61101	-0.483865	-0.375465	-5.83133	584.324
17.14	26.3643	22.8931	3.47119		17.14	-3.53468	-0.42642	-0.752973	-5.66588	0.827981		-3.50514	-0.427723	-0.7592	-5.63296	578.528
17.15	26.4052	23.2193	3.18596		17.15	-3.31031	-0.30984	-1.14633	-5.70735	1.36172		-3.27959	-0.31127	-1.15542	-5.66772	546.108
17.16	26.3474	23.2522	3.09521		17.16	-3.63795	-0.458737	-0.313259	-6.15442	1.16911		-3.60901	-0.460706	-0.320167	-6.11999	609.666
17.17	26.3053	23.1863	3.11908		17.17	-3.49775	-0.399362	-0.69903	-5.95937	1.22073		-3.4681	-0.405352	-0.709298	-5.91677	561.177
17.18	26.4494	23.1435	3.30591		17.18	-3.54946	-0.393876	-0.660303	-5.86588	0.895606		-3.51962	-0.397367	-0.66677	-5.82578	550.24
17.19	26.3256	22.9631	3.36247		17.19	-3.61612	-0.433315	-0.604886	-5.94597	1.12543		-3.58726	-0.436354	-0.61299	-5.90869	589.701
17.2	26.3992	23.1184	3.28079		17.2	-3.54665	-0.456334	-1.08214	-5.83662	1.24747		-3.51696	-0.455725	-1.08372	-5.80763	577.635
17.21	26.4522	23.1673	3.28491		17.21	-3.57428	-0.443782	-0.595396	-5.93373	0.990105		-3.54616	-0.447676	-0.599148	-5.8977	564.775
17.22	26.4206	22.9322	3.48845		17.22	-3.47929	-0.451723	-0.846331	-5.64791	0.98602		-3.45046	-0.45479	-0.849555	-5.60692	578.564
17.23	26.4636	23.1371	3.32656		17.23	-3.5205	-0.450266	-0.835381	-6.04686	1.27964		-3.49227	-0.452993	-0.838548	-6.01	582.933
17.24	26.2783	22.7473	3.53101		17.24	-3.62007	-0.461831	-0.549522	-6.04594	1.03493		-3.59204	-0.461624	-0.548197	-6.01133	606.796
17.25	26.3853	22.8155	3.56981		17.25	-3.59032	-0.497662	-0.423191	-5.7064	0.626768		-3.5626	-0.498618	-0.425716	-5.67682	570.53
17.26	26.4016	23.2126	3.18907		17.26	-3.66132	-0.483259	-0.848187	-6.16167	1.28284		-3.63433	-0.485007	-0.848164	-6.12112	604.019
17.27	26.3234	22.7104	3.61303		17.27	-3.70335	-0.505541	-0.675577	-5.69606	1.017		-3.67594	-0.509546	-0.675018	-5.65604	594.43
17.28	26.4658	22.9754	3.49042		17.28	-3.5065	-0.500261	-0.948767	-5.23932	0.938085		-3.47849	-0.502689	-0.949345	-5.20074	573.059
17.29	26.402	23.1066	3.29544		17.29	-3.60486	-0.392703	-1.11367	-5.74704	1.25809		-3.57702	-0.395789	-1.11015	-5.70653	561.724
17.3	26.3605	22.9726	3.38788		17.3	-3.64707	-0.460013	-0.414237	-5.8409	0.853162		-3.62097	-0.462735	-0.414064	-5.81013	586.494
17.31	26.4313	23.1987	3.23258		17.31	-3.66633	-0.522671	-0.784271	-5.72216	1.35514		-3.63985	-0.526442	-0.785752	-5.68864	597.276
17.32	26.3078	23.0619	3.24595		17.32	-3.64634	-0.460068	-1.06587	-6.2421	1.51201		-3.61859	-0.462182	-1.06545	-6.19582	600.341
17.33	26.4484	23.0457	3.4027		17.33	-3.65543	-0.48463	-1.00251	-6.02301	1.46908		-3.62863	-0.487756	-1.0045	-5.99073	602.444
17.34	26.3465	22.9654	3.38114		17.34	-3.85767	-0.547407	-0.365116	-5.8615	0.912166		-3.83234	-0.547673	-0.359888	-5.83341	599.03
17.35	26.3583	23.0909	3.2674		17.35	-3.47432	-0.370791	-1.02957	-5.51215	1.1324		-3.44827	-0.37541	-1.02686	-5.47459	563.306
17.36	26.4319	23.0102	3.4217		17.36	-3.7237	-0.455982	-0.938702	-5.72792	1.13149		-3.69822	-0.460534	-0.936917	-5.69195	573.783
17.37	26.5218	23.0787	3.44308		17.37	-3.49082	-0.382169	-1.09162	-5.48747	1.10167		-3.46366	-0.389158	-1.09362	-5.44408	542.499
17.38	26.3643	23.3383	3.02598		17.38	-3.70296	-0.440424	-1.02768	-6.07164	1.66601		-3.67733	-0.44083	-1.02186	-6.04418	624.329
17.39	26.324	23.0581	3.26594		17.39	-3.75123	-0.475766	-0.514032	-6.14574	1.02378		-3.72573	-0.479875	-0.510226	-6.10926	589.119
17.4	26.4592	23.1883	3.27095		17.4	-3.71335	-0.51557	-0.605986	-5.78746	0.668986		-3.68834	-0.522857	-0.604	-5.74054	561.895
17.41	26.3908	23.0919	3.2989		17.41	-3.72438	-0.521157	-0.772454	-5.77312	1.22551		-3.69889	-0.52674	-0.770044	-5.73704	607.71
17.42	26.3746	23.3938	2.98081		17.42	-3.75278	-0.502004	-0.55618	-5.91703	1.52649		-3.72835	-0.505684	-0.549802	-5.88787	604.241
17.43	26.3651	23.1423	3.22278		17.43	-3.60815	-0.481645	-1.09532	-5.65361	1.35224		-3.58231	-0.483844	-1.09059	-5.61414	593.16
17.44	26.473	23.1292	3.34386		17.44	-3.64818	-0.412967	-1.04287	-5.46642	1.09217		-3.6231	-0.421976	-1.04026	-5.42123	523.505
17.45	26.3561	23.0239	3.33219		17.45	-3.80508	-0.453564	-0.860273	-6.03858	1.66766		-3.78061	-0.460079	-0.85777	-5.99714	591.687
17.46	26.4098	23.0394	3.37039		17.46	-3.44471	-0.446396	-1.23591	-5.29205	1.18649		-3.42039	-0.446956	-1.22876	-5.27238	557.454
17.47	26.2862	23.2203	3.06591		17.47	-3.84159	-0.531661	-0.353439	-6.34727	1.51886		-3.81738	-0.539474	-0.352695	-6.30364	598.008
17.48	26.4065	23.1901	3.21643		17.48	-3.70672	-0.430131	-0.89488	-5.84895	1.30955		-3.68284	-0.437967	-0.893435	-5.8089	553.898
17.49	26.4358	23.0346	3.40123		17.49	-3.6871	-0.483819	-1.09315	-6.07844	1.83647		-3.66325	-0.488114	-1.08954	-6.05162	608.8
17.5	26.3831	23.2824	3.10062		17.5	-3.65074	-0.434867	-0.932248	-5.53925	1.22917		-3.62653	-0.442512	-0.930083	-5.5047	556.533
17.51	26.426	23.0155	3.41047		17.51	-3.64787	-0.446425	-1.35726	-5.7134	1.894		-3.62353	-0.450209	-1.35777	-5.67872	610.108
17.52	26.4915	22.9151	3.57639		17.52	-3.74632	-0.474701	-0.874277	-5.66731	1.23434		-3.72238	-0.486421	-0.877369	-5.61739	583.27
17.53	26.3346	23.1177	3.21691		17.53	-3.75638	-0.495038	-0.853823	-5.90525	1.3682		-3.73289	-0.498738	-0.845233	-5.87744	559.842
17.54	26.4326	23.0799	3.35265		17.54	-3.55854	-0.40231	-1.62452	-5.51362	1.74194		-3.53478	-0.404599	-1.61957	-5.48359	588.926
17.55	26.3934	23.1758	3.21762		17.55	-3.76478	-0.419587	-0.905609	-5.8883	1.4146		-3.7417	-0.424809	-0.901074	-5.85925	591.911
17.56	26.4704	22.8155	3.65489		17.56	-3.70307	-0.518184	-1.03173	-5.65674	1.28196		-3.67869	-0.531519	-1.03601	-5.60258	570.805
17.57	26.3762	22.867	3.50921		17.57	-3.65254	-0.472221	-1.4744	-5.60334	1.4542		-3.62925	-0.472707	-1.46459	-5.58006	562.129
17.58	26.3457	22.9535	3.39224		17.58	-3.6925	-0.470234	-0.78381	-5.57011	1.26693		-3.66957	-0.472865	-0.775002	-5.54258	613.667
17.59	26.3813	23.1907	3.19059		17.59	-3.7684	-0.481565	-0.709046	-5.75776	0.891876		-3.74524	-0.490109	-0.702228	-5.71217	560.777
17.6	26.4663	22.8521	3.61427		17.6	-3.57818	-0.397949	-1.58663	-5.38256	1.51197		-3.5546	-0.403642	-1.5784	-5.34388	515.614
17.61	26.3983	22.8773	3.52101		17.61	-3.68411	-0.455557	-1.34943	-5.64213	1.34539		-3.66159	-0.454869	-1.33992	-5.62655	551.777
17.62	26.457	23.0499	3.4071		17.62	-3.55072	-0.408809	-1.413	-5.59291	1.81504		-3.52726	-0.414112	-1.4077	-5.55558	582.073
17.63	26.2242	23.2719	2.95227		17.63	-3.9629	-0.445464	-0.371792	-6.47292	1.41397		-3.94093	-0.451605	-0.361699	-6.43486	575.538
17.64	26.406	23.1543	3.25178		17.64	-3.65156	-0.462285	-0.731487	-5.63918	1.05592		-3.62868	-0.46916	-0.72643	-5.60336	566.081
17.65	26.2514	23.0131	3.23829		17.65	-3.82065	-0.480545	-0.788244	-6.0391	1.81327		-3.79855	-0.482616	-0.774199	-6.01656	596.866
17.66	26.439	22.9787	3.46026		17.66	-3.78297	-0.474733	-0.62937	-5.81023	1.31009		-3.76085	-0.48023	-0.622117	-5.77278	567.507
17.67	26.3963	23.0688	3.32749		17.67	-3.71375	-0.431758	-1.08954	-5.49863	1.61214		-3.6917	-0.434949	-1.07622	-5.46601	569.975
17.68	26.366	23.0497	3.31632		17.68	-3.59036	-0.395199	-1.25388	-5.49598	1.59068		-3.56733	-0.402024	-1.24513	-5.46524	528.824
17.69	26.3731	23.0205	3.35257		17.69	-3.70384	-0.391391	-1.40439	-5.96583	1.88301		-3.68099	-0.396809	-1.39636	-5.92847	584.996
17.7	26.4002	23.0854	3.31484		17.7	-3.81265	-0.439485	-0.679713	-5.74487	1.25351		-3.79166	-0.444088	-0.666605	-5.7147	547.923
17.71	26.461	23.0413	3.4197		17.71	-3.52823	-0.377922	-1.19188	-5.5249	1.12894		-3.50514	-0.386254	-1.1855	-5.48294	544.391
17.72	26.3721	22.9129	3.45921		17.72	-3.67824	-0.429283	-1.06233	-5.56909	1.46265		-3.65604	-0.434837	-1.05325	-5.53504	565.637
17.73	26.3337	22.8964	3.43728		17.73	-3.63555	-0.464703	-0.970063	-5.66594	1.70795		-3.61379	-0.468532	-0.95746	-5.63275	561.256
17.74	26.3972	23.2146	3.18257		17.74	-3.70761	-0.452633	-0.801804	-5.96497	1.57364		-3.68587	-0.456721	-0.791966	-5.93922	594.213
17.75	26.3863	23.1169	3.26942		17.75	-3.72348	-0.422976	-1.20864	-5.62281	1.46355		-3.70209	-0.429627	-1.19935	-5.59112	526.774
17.76	26.4643	22.9081	3.55624		17.76	-3.66036	-0.397384	-0.957592	-5.76757	1.32569		-3.63842	-0.409503	-0.95521	-5.72394	564.909
17.77	26.267	23.1169	3.1501		17.77	-3.63977	-0.481469	-0.987461	-5.58366	1.55278		-3.61778	-0.485461	-0.97178	-5.54773	560.711
17.78	26.3131	23.1656	3.14746		17.78	-3.80447	-0.499276	-0.664711	-6.18032	1.81784		-3.78362	-0.502585	-0.657661	-6.16143	626.175
17.79	26.3928	23.0221	3.37063		17.79	-3.62846	-0.447417	-1.11013	-5.68412	1.33779		-3.60582	-0.456134	-1.10591	-5.64031	559.008
17.8	26.3159	22.936	3.3799		17.8	-3.94814	-0.550978	-0.660764	-5.63682	1.36401		-3.92784	-0.556288	-0.651931	-5.61306	603.016
17.81	26.3368	23.1355	3.20122		17.81	-3.7642	-0.494933	-0.88615	-5.86594	1.30276		-3.74332	-0.503932	-0.875483	-5.82327	553.46
17.82	26.4484	22.9613	3.48703		17.82	-3.61573	-0.475331	-1.12691	-5.51272	1.54398		-3.59431	-0.480782	-1.1166	-5.48192	588.914
17.83	26.2496	22.7521	3.49749		17.83	-3.92766	-0.534313	-0.868193	-5.95745	1.78197		-3.90733	-0.540236	-0.857823	-5.92789	609.105
17.84	26.4313	23.0892	3.34211		17.84	-3.68364	-0.386698	-1.3826	-5.59448	1.46523		-3.66172	-0.396866	-1.37421	-5.54692	529.348
17.85	26.3569	22.912	3.44492		17.85	-3.68293	-0.474198	-1.12919	-5.80247	2.0297		-3.66259	-0.475111	-1.11587	-5.78977	595.081
17.86	26.339	23.0023	3.33672		17.86	-3.91057	-0.502573	-0.690381	-6.01299	1.29666		-3.89046	-0.508167	-0.677486	-5.98531	567.279
17.87	26.3225	23.073	3.24948		17.87	-3.81564	-0.47832	-0.910558	-5.75517	1.39244		-3.79508	-0.486357	-0.900415	-5.7168	574.005
17.88	26.3713	23.0862	3.28508		17.88	-3.74972	-0.407096	-1.18495	-5.45155	1.06543		-3.72908	-0.417548	-1.17575	-5.40474	533.598
17.89	26.4597	23.1644	3.29529		17.89	-3.58745	-0.365828	-1.30817	-5.37424	1.49793		-3.5674	-0.369884	-1.29487	-5.35019	543.464
17.9	26.4217	23.1094	3.3123		17.9	-3.72601	-0.410426	-1.68494	-5.78257	1.93131		-3.70531	-0.416328	-1.67151	-5.7499	549.025
17.91	26.3839	23.1079	3.27602		17.91	-3.85347	-0.497568	-1.22369	-5.90252	1.96895		-3.83363	-0.503587	-1.21507	-5.88154	594.731
17.92	26.3369	23.0008	3.33612		17.92	-3.76051	-0.390355	-1.14171	-5.71706	1.31227		-3.73991	-0.397431	-1.13091	-5.67143	556.661
17.93	26.4523	22.9153	3.53698		17.93	-3.74332	-0.395417	-1.32016	-5.21715	1.34543		-3.72347	-0.403983	-1.31082	-5.18941	505.677
17.94	26.3053	22.8597	3.44563		17.94	-3.74794	-0.421507	-1.03694	-5.72093	1.64703		-3.72689	-0.430043	-1.02758	-5.689	582.411
17.95	26.3127	23.0686	3.24411		17.95	-3.76281	-0.415825	-1.28635	-5.65039	1.65475		-3.74217	-0.418361	-1.27124	-5.62081	563.962
17.96	26.386	22.6352	3.75081		17.96	-3.68747	-0.467557	-1.29377	-5.46767	1.47745		-3.66807	-0.470488	-1.2783	-5.448	569.677
17.97	26.4467	23.014	3.43272		17.97	-3.69775	-0.363815	-1.30496	-5.16584	1.14339		-3.67681	-0.376494	-1.30131	-5.10756	529.151
17.98	26.3603	22.8654	3.49484		17.98	-3.66691	-0.412479	-1.54851	-5.26434	1.50677		-3.64655	-0.418615	-1.53368	-5.23403	555.4
17.99	26.3907	22.9705	3.42025		17.99	-3.69373	-0.446463	-1.46732	-5.48031	1.71873		-3.67366	-0.450759	-1.45262	-5.45478	553.803
18	26.3584	22.9793	3.37909		18	-3.90719	-0.436122	-0.875465	-5.81125	1.36029		-3.8878	-0.441471	-0.859849	-5.78023	567.943
18.01	26.3741	22.785	3.58907		18.01	-3.64627	-0.471894	-1.15363	-5.13968	1.42167		-3.62698	-0.473729	-1.13801	-5.1181	557.403
18.02	26.453	23.1416	3.31136		18.02	-3.81598	-0.411603	-0.844917	-5.67564	1.28398		-3.79631	-0.421755	-0.833273	-5.64595	544.743
18.03	26.4269	22.9283	3.49859		18.03	-3.76345	-0.428686	-1.42876	-5.37265	1.59295		-3.74405	-0.430198	-1.41336	-5.34371	556.705
18.04	26.432	23.0549	3.37717		18.04	-3.72018	-0.408698	-1.17664	-5.5317	1.74804		-3.70021	-0.417746	-1.16319	-5.49532	556.788
18.05	26.4006	22.9996	3.40099		18.05	-3.79642	-0.411804	-1.06124	-5.59347	1.17605		-3.77645	-0.419855	-1.04583	-5.55424	508.467
18.06	26.4142	22.871	3.54316		18.06	-3.73503	-0.425209	-1.43588	-5.42307	1.67712		-3.71526	-0.429246	-1.42006	-5.39873	595.596
18.07	26.452	22.9726	3.47942		18.07	-3.66949	-0.423156	-1.32313	-5.58742	1.60489		-3.64923	-0.432549	-1.30838	-5.54288	547.135
18.08	26.3251	22.6688	3.65635		18.08	-3.79735	-0.549236	-1.08159	-5.29772	1.66067		-3.77853	-0.55064	-1.06544	-5.28317	589.799
18.09	26.3297	23.1987	3.131		18.09	-3.74386	-0.402661	-1.06969	-5.78007	1.8098		-3.72373	-0.415436	-1.05888	-5.73127	543.746
18.1	26.4309	23.1028	3.32817		18.1	-3.75919	-0.45992	-0.888435	-5.39752	1.58242		-3.7399	-0.465829	-0.876768	-5.36746	567.163
18.11	26.4485	23.031	3.4175		18.11	-3.65581	-0.46715	-1.46533	-5.39355	1.32764		-3.63563	-0.476936	-1.45349	-5.34994	526.68
18.12	26.3961	22.8425	3.55362		18.12	-3.82878	-0.547333	-0.90934	-5.44221	1.11218		-3.80969	-0.551186	-0.890575	-5.41634	610.588
18.13	26.4122	23.023	3.38925		18.13	-3.83211	-0.42003	-1.13033	-5.51601	1.54248		-3.81309	-0.426769	-1.12108	-5.48584	547.657
18.14	26.335	23.1286	3.20645		18.14	-3.75718	-0.383846	-1.21138	-5.64303	1.82761		-3.73814	-0.391927	-1.19706	-5.61729	575.314
18.15	26.3841	22.9302	3.4539		18.15	-3.78966	-0.479368	-0.934474	-5.49158	1.52595		-3.77074	-0.484434	-0.921614	-5.46656	567.12
18.16	26.411	23.0622	3.34887		18.16	-3.9042	-0.477307	-1.16328	-5.70442	1.67936		-3.88559	-0.485653	-1.1493	-5.67273	570.632
18.17	26.3985	22.8497	3.54876		18.17	-3.69713	-0.394848	-1.3924	-5.65161	1.40672		-3.67649	-0.407048	-1.38242	-5.60379	542.386
18.18	26.3867	22.7863	3.60035		18.18	-3.87125	-0.525455	-1.14245	-5.73961	1.53137		-3.85205	-0.530436	-1.12534	-5.70723	578.889
18.19	26.4074	23.0846	3.32278		18.19	-3.91034	-0.490883	-1.12433	-5.66102	1.53467		-3.8911	-0.500007	-1.11155	-5.62576	547.875
18.2	26.4177	23.131	3.28673		18.2	-3.75106	-0.495171	-1.10355	-5.41846	1.55796		-3.73165	-0.498281	-1.08868	-5.39011	579.275
18.21	26.4828	22.9156	3.56718		18.21	-3.82768	-0.449542	-1.32563	-5.40068	1.56363		-3.8087	-0.457893	-1.30957	-5.36543	551.165
18.22	26.4545	22.9431	3.51133		18.22	-3.75727	-0.453176	-1.12778	-5.37842	1.17781		-3.73864	-0.457011	-1.10987	-5.36077	553.973
18.23	26.3467	23.081	3.26567		18.23	-3.7378	-0.446796	-1.08433	-5.61917	1.56057		-3.71817	-0.457418	-1.07515	-5.57414	548.211
18.24	26.4035	22.7482	3.65532		18.24	-3.82308	-0.485672	-1.24161	-5.38044	1.69346		-3.80555	-0.488351	-1.22181	-5.35814	546.554
18.25	26.4576	23.0399	3.41766		18.25	-3.72714	-0.413902	-0.942672	-5.28997	1.52805		-3.7086	-0.422489	-0.929747	-5.26377	544.134
18.26	26.4274	22.9959	3.43152		18.26	-3.8793	-0.420965	-1.11586	-5.2601	1.40793		-3.86079	-0.428584	-1.09961	-5.22323	534.047
18.27	26.5019	22.9814	3.52056		18.27	-3.74504	-0.446902	-1.22224	-5.34049	1.80957		-3.72651	-0.45354	-1.20663	-5.31115	556.745
18.28	26.4058	23.2928	3.11298		18.28	-3.70067	-0.416693	-1.31928	-5.56046	1.90021		-3.68268	-0.420676	-1.3015	-5.54237	549.028
18.29	26.4595	23.2847	3.17479		18.29	-3.8322	-0.400316	-1.15341	-5.6272	1.42916		-3.81381	-0.409106	-1.14273	-5.58903	529.538
18.3	26.4468	22.8151	3.63173		18.3	-3.77374	-0.481214	-1.17208	-5.25573	1.59464		-3.75535	-0.489238	-1.15702	-5.22525	554.896
18.31	26.3833	22.9767	3.40667		18.31	-3.86184	-0.456829	-1.36222	-5.77619	1.91367		-3.84353	-0.464735	-1.34593	-5.74111	568.023
18.32	26.4554	23.0831	3.37233		18.32	-3.82968	-0.436021	-1.04866	-5.42773	1.35981		-3.81183	-0.441354	-1.02892	-5.3964	545.397
18.33	26.3785	22.9794	3.39905		18.33	-3.75185	-0.517931	-1.22686	-5.36201	1.52148		-3.73387	-0.52326	-1.21126	-5.33793	554.346
18.34	26.4426	22.9739	3.46871		18.34	-3.81539	-0.436827	-0.804713	-5.37731	1.29591		-3.79825	-0.44329	-0.786775	-5.35181	536.674
18.35	26.4203	23.2921	3.12813		18.35	-3.8824	-0.385576	-0.855329	-6.03381	1.91439		-3.86486	-0.391841	-0.838142	-6.00404	567.529
18.36	26.4622	23.1726	3.28964		18.36	-3.7292	-0.37645	-1.74046	-5.81277	2.32211		-3.71105	-0.380586	-1.71619	-5.79152	539.391
18.37	26.493	23.1429	3.35014		18.37	-3.84749	-0.480238	-1.04795	-5.70931	1.6729		-3.82928	-0.488363	-1.03111	-5.66592	549.098
18.38	26.4964	22.8409	3.65542		18.38	-3.71717	-0.461979	-1.27479	-5.02468	1.52918		-3.69957	-0.464643	-1.25412	-5.00616	541.699
18.39	26.3975	23.0694	3.32802		18.39	-3.8598	-0.486209	-1.39543	-5.62994	2.04446		-3.84227	-0.488434	-1.37337	-5.60834	587.947
18.4	26.4113	23.1208	3.29052		18.4	-3.7759	-0.357971	-1.44531	-5.79465	1.85624		-3.75826	-0.366673	-1.42754	-5.76511	513.137
18.41	26.3841	23.0099	3.37416		18.41	-3.79487	-0.45934	-1.08562	-5.57698	1.27645		-3.777	-0.469138	-1.06613	-5.53759	542.555
18.42	26.3065	22.9769	3.32959		18.42	-3.86604	-0.456808	-1.20893	-5.90163	2.10644		-3.84843	-0.460611	-1.1875	-5.87271	598.072
18.43	26.412	22.6999	3.71213		18.43	-3.89003	-0.507874	-1.34025	-5.54952	1.92261		-3.8727	-0.514003	-1.31826	-5.5194	568.558
18.44	26.3819	22.851	3.53088		18.44	-3.81122	-0.499783	-1.41443	-5.56705	1.8016		-3.79339	-0.509444	-1.39733	-5.53085	575.731
18.45	26.4103	22.9238	3.48655		18.45	-3.62968	-0.437908	-1.4505	-5.24606	1.49386		-3.61079	-0.447265	-1.43347	-5.20806	527.762
18.46	26.3897	22.7081	3.68167		18.46	-3.88412	-0.497148	-1.45889	-5.6859	1.83377		-3.86687	-0.504699	-1.44094	-5.64926	577.872
18.47	26.2931	22.8115	3.48162		18.47	-3.99668	-0.50282	-0.268075	-5.89051	1.25537		-3.98031	-0.509834	-0.249408	-5.86869	599.382
18.48	26.3934	22.9594	3.43401		18.48	-3.75438	-0.423486	-0.710637	-5.55624	1.33519		-3.73602	-0.437799	-0.697908	-5.50582	528.276
18.49	26.379	22.6908	3.68815		18.49	-3.84729	-0.483702	-1.13702	-5.38072	1.6893		-3.83068	-0.489599	-1.12076	-5.359	577.709
18.5	26.4265	23.0735	3.35305		18.5	-3.61258	-0.403214	-0.911195	-5.20434	1.15664		-3.59488	-0.417663	-0.898446	-5.15805	501.636
18.51	26.4357	23.0823	3.35344		18.51	-3.93799	-0.490817	-0.928131	-5.89165	1.59395		-3.92172	-0.492925	-0.90803	-5.88036	588.499
18.52	26.4015	22.9358	3.46565		18.52	-3.73927	-0.382416	-1.2491	-5.43993	1.65611		-3.72108	-0.39169	-1.23584	-5.40267	523.48
18.53	26.4334	22.921	3.51242		18.53	-3.84598	-0.452225	-0.933016	-5.64288	1.56706		-3.82911	-0.462063	-0.921356	-5.61375	565.316
18.54	26.4291	23.0684	3.36066		18.54	-3.80023	-0.393605	-0.922872	-5.76483	1.61299		-3.78292	-0.401538	-0.90649	-5.73923	531.056
18.55	26.4225	23.2169	3.20556		18.55	-4.02	-0.40662	-0.651214	-6.26638	1.64188		-4.00299	-0.415868	-0.635877	-6.23269	556.681
18.56	26.5332	22.981	3.55218		18.56	-3.62877	-0.415307	-1.38089	-5.40805	1.72858		-3.61091	-0.423329	-1.36402	-5.37132	517.819
18.57	26.4035	23.2183	3.1852		18.57	-3.92641	-0.506124	-0.736317	-5.75948	1.71599		-3.90991	-0.515455	-0.725498	-5.73411	586.507
18.58	26.3795	22.9282	3.45131		18.58	-3.68475	-0.415306	-1.22168	-5.0148	1.09966		-3.66725	-0.424433	-1.20283	-4.9799	502.204
18.59	26.3389	22.8395	3.49936		18.59	-3.94621	-0.505109	-0.617243	-5.88982	1.50489		-3.92943	-0.515979	-0.604523	-5.86603	575.063
18.6	26.3039	22.92	3.38395		18.6	-3.8538	-0.463991	-1.41502	-5.52603	1.59281		-3.83671	-0.471966	-1.39719	-5.49079	578.645
18.61	26.4401	22.8151	3.62507		18.61	-3.79262	-0.363308	-1.42915	-5.58563	1.67981		-3.77557	-0.370247	-1.41391	-5.55663	525.061
18.62	26.3641	23.2399	3.12417		18.62	-3.86584	-0.39014	-0.940376	-6.0082	1.91694		-3.84945	-0.393822	-0.921714	-5.98943	577.529
18.63	26.4385	23.1117	3.32684		18.63	-3.8113	-0.435184	-0.804009	-5.69703	1.38285		-3.79447	-0.444952	-0.786589	-5.66357	517.097
18.64	26.4583	23.1708	3.28755		18.64	-3.83432	-0.445749	-0.893897	-5.52315	1.3851		-3.81833	-0.450999	-0.87651	-5.50151	531.479
18.65	26.4183	23.2421	3.1762		18.65	-3.77967	-0.39883	-1.19774	-5.62832	1.35381		-3.76296	-0.405039	-1.17629	-5.60478	523.901
18.66	26.4569	23.2669	3.19004		18.66	-3.83795	-0.440368	-1.09853	-5.57212	1.71151		-3.82112	-0.446211	-1.07826	-5.54415	567.564
18.67	26.4161	23.146	3.27017		18.67	-3.94931	-0.509702	-0.845148	-5.71276	1.56116		-3.93319	-0.515895	-0.826633	-5.68586	527.006
18.68	26.426	23.0559	3.37004		18.68	-3.79911	-0.453933	-0.97604	-5.43331	1.25496		-3.78238	-0.458824	-0.953887	-5.40696	545.837
18.69	26.4466	22.9683	3.47832		18.69	-3.86653	-0.4308	-1.12003	-5.77903	1.81043		-3.85047	-0.436402	-1.09927	-5.75416	557.976
18.7	26.4654	22.9331	3.53235		18.7	-3.61689	-0.301219	-1.85357	-5.51617	1.88185		-3.60016	-0.304689	-1.82811	-5.48968	504.599
18.71	26.3647	23.1624	3.20229		18.71	-3.87566	-0.376512	-1.15903	-5.86074	1.91455		-3.85937	-0.380175	-1.13218	-5.84113	556.374
18.72	26.3918	22.7805	3.61121		18.72	-3.8246	-0.394295	-1.19898	-5.5658	1.44133		-3.80849	-0.400739	-1.17548	-5.5352	551.13
18.73	26.4612	23.0146	3.44651		18.73	-3.81712	-0.437264	-1.11219	-5.65431	1.74002		-3.8006	-0.442908	-1.09062	-5.62451	548.308
18.74	26.3624	22.9832	3.37919		18.74	-3.82663	-0.442721	-0.975904	-5.43186	1.27427		-3.81102	-0.447354	-0.950484	-5.40816	550.437
18.75	26.497	23.1008	3.3962		18.75	-3.77577	-0.449462	-1.05379	-5.10943	1.15203		-3.76033	-0.454257	-1.03311	-5.09318	571.046
18.76	26.3737	23.0048	3.36894		18.76	-3.86648	-0.346216	-1.25998	-5.78974	1.56415		-3.85039	-0.352557	-1.23588	-5.7574	501.221
18.77	26.4077	22.9808	3.42696		18.77	-3.77392	-0.408211	-1.02768	-5.28244	1.39254		-3.75877	-0.410551	-1.00242	-5.26758	528.681
18.78	26.4753	23.2972	3.17815		18.78	-3.64503	-0.341549	-1.18008	-5.57246	1.62803		-3.62845	-0.346338	-1.15958	-5.54227	552.322
18.79	26.401	22.8361	3.56496		18.79	-3.78728	-0.392357	-1.22884	-5.37334	1.30899		-3.77223	-0.391506	-1.19884	-5.36211	512.415
18.8	26.4648	23.3279	3.1369		18.8	-3.79878	-0.416321	-1.07317	-6.02352	1.85167		-3.78296	-0.421443	-1.053	-5.99893	550.803
18.81	26.4445	23.05	3.39446		18.81	-3.81551	-0.415974	-1.26778	-5.51581	1.45215		-3.79991	-0.422384	-1.24248	-5.49107	537.574
18.82	26.3804	22.8315	3.54889		18.82	-3.80669	-0.487109	-1.13659	-5.29904	1.22083		-3.79068	-0.487332	-1.10592	-5.27826	556.581
18.83	26.428	23.1496	3.27844		18.83	-3.73725	-0.372211	-1.43528	-5.48393	1.80936		-3.72228	-0.373599	-1.40741	-5.4738	557.148
18.84	26.4069	23.1069	3.3		18.84	-3.72167	-0.380764	-1.73072	-5.60375	1.82727		-3.7054	-0.387433	-1.70268	-5.56481	534.378
18.85	26.4245	23.1349	3.28957		18.85	-3.82849	-0.42359	-1.22662	-5.48964	1.58615		-3.81288	-0.427347	-1.1983	-5.45847	529.594
18.86	26.3658	22.775	3.5908		18.86	-3.87824	-0.497715	-1.07413	-5.26509	1.5134		-3.86334	-0.499665	-1.04577	-5.24532	581.029
18.87	26.4849	23.0428	3.44215		18.87	-3.78996	-0.406267	-1.3848	-5.15129	1.38441		-3.77478	-0.409113	-1.35529	-5.13706	523.132
18.88	26.5195	22.7472	3.77236		18.88	-3.81281	-0.51665	-0.963295	-5.34867	1.13585		-3.7982	-0.523096	-0.93491	-5.32505	517.501
18.89	26.4115	23.0254	3.38607		18.89	-3.88994	-0.485045	-1.04405	-5.8175	1.73734		-3.87441	-0.492947	-1.02168	-5.78038	567.736
18.9	26.4255	22.8426	3.58293		18.9	-3.92488	-0.450043	-0.850604	-5.56365	1.22037		-3.91034	-0.454943	-0.82459	-5.5453	511.15
18.91	26.3895	23.0526	3.33689		18.91	-3.76912	-0.399106	-1.37917	-5.62529	1.84305		-3.75342	-0.40493	-1.35684	-5.59689	555.805
18.92	26.3481	22.8109	3.53723		18.92	-4.01333	-0.509845	-0.568479	-5.60483	1.57096		-3.99876	-0.516013	-0.545479	-5.58243	551.07
18.93	26.4879	23.0225	3.46542		18.93	-3.66094	-0.427429	-1.60692	-5.06567	1.44603		-3.64507	-0.435476	-1.58886	-5.03582	506.057
18.94	26.4394	22.7913	3.6481		18.94	-3.8777	-0.440348	-1.21588	-6.00348	2.0356		-3.86238	-0.445015	-1.19541	-5.98331	553.957
18.95	26.3359	22.9066	3.42931		18.95	-3.93996	-0.412436	-1.23776	-5.69785	1.79237		-3.92472	-0.416382	-1.21353	-5.67736	573.853
18.96	26.4341	22.8017	3.63243		18.96	-3.87589	-0.422976	-1.10843	-5.35787	1.43882		-3.86078	-0.431925	-1.08979	-5.3304	504.071
18.97	26.4145	23.1473	3.26715		18.97	-3.86657	-0.460636	-1.41921	-5.683	2.0815		-3.85132	-0.46812	-1.39468	-5.6485	568.48
18.98	26.4526	22.8805	3.57207		18.98	-3.91679	-0.48382	-0.761057	-5.32312	1.10596		-3.90199	-0.485932	-0.735545	-5.30658	525.019
18.99	26.3684	23.073	3.2954		18.99	-3.85979	-0.344583	-1.11988	-5.5588	1.6539		-3.84468	-0.347973	-1.09568	-5.53897	514.263
19	26.3081	22.9228	3.38531		19	-3.92798	-0.420064	-1.0101	-5.7782	1.78717		-3.91378	-0.421777	-0.986445	-5.76465	567.097
19.01	26.4111	23.069	3.34209		19.01	-3.75162	-0.385841	-1.16883	-5.58137	1.84697		-3.73658	-0.392333	-1.14777	-5.55767	542.449
19.02	26.4183	22.9048	3.51347		19.02	-3.87325	-0.392091	-1.48076	-5.66858	2.07627		-3.85841	-0.397299	-1.4528	-5.64545	581.314
19.03	26.4767	22.9414	3.5353		19.03	-3.77841	-0.377495	-1.20029	-5.13766	1.27613		-3.76346	-0.384412	-1.17189	-5.10357	519.09
19.04	26.392	22.9	3.49201		19.04	-3.81538	-0.384396	-1.38322	-5.37174	1.7837		-3.80037	-0.385774	-1.3496	-5.35525	525.643
19.05	26.4447	22.9505	3.4942		19.05	-3.82333	-0.387605	-1.12513	-5.38709	1.42509		-3.80791	-0.395954	-1.09934	-5.35317	507.52
19.06	26.4922	22.9875	3.50467		19.06	-3.84828	-0.433268	-0.953078	-5.59478	1.40079		-3.83347	-0.436295	-0.925596	-5.57406	548.567
19.07	26.3948	23.0251	3.36966		19.07	-3.9916	-0.513849	-0.644534	-5.77582	1.88082		-3.97685	-0.516522	-0.619873	-5.75658	579.565
19.08	26.3613	23.0581	3.30322		19.08	-4.04179	-0.412789	-0.403691	-5.85349	1.4455		-4.02685	-0.421804	-0.376815	-5.81785	540.686
19.09	26.3938	23.0374	3.35643		19.09	-3.88816	-0.417496	-1.28313	-5.55868	2.10287		-3.874	-0.41874	-1.25421	-5.54685	558.782
19.1	26.4487	22.9623	3.48639		19.1	-3.75545	-0.348518	-1.01931	-5.62882	1.32793		-3.74045	-0.356189	-0.993219	-5.59581	522.432
19.11	26.505	23.2481	3.2569		19.11	-3.86275	-0.403795	-1.16599	-5.47217	1.37093		-3.84804	-0.409287	-1.14046	-5.44266	513.912
19.12	26.4625	23.0019	3.46062		19.12	-3.843	-0.374357	-1.24824	-5.74717	2.05607		-3.82841	-0.380334	-1.22375	-5.73033	526.015
19.13	26.4418	23.1038	3.33802		19.13	-3.84956	-0.392214	-0.964113	-5.56411	1.56227		-3.83484	-0.399621	-0.936213	-5.53702	533.696
19.14	26.423	23.0753	3.34773		19.14	-3.83298	-0.358945	-1.35567	-5.72181	1.98117		-3.81732	-0.370585	-1.33809	-5.67912	498.195
19.15	26.3981	22.8586	3.5395		19.15	-3.97958	-0.520074	-0.916981	-5.4533	1.34021		-3.96569	-0.522963	-0.892652	-5.44107	562.202
19.16	26.4021	22.8224	3.57962		19.16	-3.90823	-0.432821	-1.36973	-5.60949	1.84317		-3.8928	-0.449342	-1.35045	-5.55926	557.662
19.17	26.4065	22.9069	3.49959		19.17	-3.86043	-0.37823	-1.12575	-5.36662	1.5267		-3.84514	-0.382315	-1.10212	-5.34591	510.52
19.18	26.4959	23.094	3.40181		19.18	-3.74943	-0.397486	-1.35297	-5.29181	1.69562		-3.73396	-0.403496	-1.33252	-5.27301	576.806
19.19	26.4535	22.7973	3.65615		19.19	-3.95131	-0.484911	-0.848625	-5.50631	1.3426		-3.93644	-0.493169	-0.826435	-5.47937	575.351
19.2	26.4932	23.378	3.11525		19.2	-3.73227	-0.380708	-1.53436	-5.37107	1.74712		-3.71652	-0.391521	-1.5177	-5.33686	512.095
19.21	26.3775	22.7522	3.62532		19.21	-3.95654	-0.43721	-0.905489	-5.21454	1.13384		-3.94106	-0.45	-0.88716	-5.17567	503.815
19.22	26.4403	23.1067	3.33367		19.22	-3.83455	-0.42747	-0.992087	-5.37537	1.7532		-3.81997	-0.427137	-0.963881	-5.36327	572.545
19.23	26.4213	23.0776	3.34361		19.23	-3.91529	-0.433237	-0.971785	-5.66341	1.37326		-3.89949	-0.444034	-0.952532	-5.62831	516.901
19.24	26.4404	23.1071	3.33329		19.24	-3.82822	-0.464403	-1.5949	-5.38158	2.02588		-3.81371	-0.465347	-1.56498	-5.36505	564.81
19.25	26.4558	22.9205	3.53526		19.25	-3.85352	-0.450398	-1.28398	-5.42889	1.53375		-3.83851	-0.462404	-1.26841	-5.39376	543.503
19.26	26.5218	23.1648	3.35696		19.26	-3.69658	-0.314182	-1.67382	-5.17353	1.92356		-3.68151	-0.320154	-1.6497	-5.1492	495.255
19.27	26.5301	22.9954	3.53471		19.27	-3.8683	-0.430149	-0.864664	-5.46182	1.12547		-3.85279	-0.442699	-0.843987	-5.42201	479.575
19.28	26.3968	23.1686	3.22817		19.28	-3.94669	-0.420839	-1.29917	-6.03496	2.56696		-3.93135	-0.427318	-1.27772	-6.00773	597.6
19.29	26.3739	22.9036	3.47028		19.29	-3.93143	-0.466816	-0.536211	-5.44856	1.046		-3.91667	-0.473079	-0.51436	-5.42874	498.297
19.3	26.3801	23.1994	3.18064		19.3	-3.93957	-0.434725	-0.77605	-6.06032	1.66594		-3.92399	-0.441159	-0.754887	-6.03314	553.501
19.31	26.345	23.068	3.27704		19.31	-4.03875	-0.394228	-1.06466	-5.89287	2.22366		-4.02439	-0.400085	-1.04089	-5.87101	562.419
19.32	26.4351	23.1431	3.29196		19.32	-3.88918	-0.354528	-1.34839	-5.58682	2.06112		-3.87411	-0.362911	-1.32845	-5.55674	516.04
19.33	26.4221	22.8354	3.58662		19.33	-3.89397	-0.35291	-1.20871	-5.7926	1.73796		-3.87856	-0.35944	-1.18617	-5.7595	530.374
19.34	26.6232	23.0243	3.59895		19.34	-3.80339	-0.363636	-1.53845	-5.13519	1.50202		-3.78849	-0.368403	-1.51119	-5.11708	514.316
19.35	26.5096	23.2276	3.28198		19.35	-3.7909	-0.376283	-1.38156	-5.74709	1.81372		-3.7755	-0.384737	-1.36272	-5.71791	548.691
19.36	26.4755	22.9589	3.51657		19.36	-3.8811	-0.480896	-1.0716	-5.17867	0.996466		-3.86622	-0.488754	-1.04381	-5.14719	531.294
19.37	26.4819	22.7519	3.72998		19.37	-3.89329	-0.450474	-0.913038	-5.16791	1.07365		-3.87901	-0.456155	-0.887097	-5.14365	501.326
19.38	26.5309	23.0718	3.4591		19.38	-3.86536	-0.425415	-1.45614	-5.58398	1.84469		-3.85003	-0.435185	-1.43903	-5.54877	547.356
19.39	26.5	22.7854	3.71461		19.39	-3.81081	-0.381298	-1.45482	-5.11532	1.68125		-3.79562	-0.389384	-1.43063	-5.08526	506.1
19.4	26.416	23.0142	3.4018		19.4	-3.79307	-0.359104	-1.56435	-5.31081	1.94289		-3.77758	-0.370391	-1.54766	-5.28208	555.012
19.41	26.5496	23.3331	3.21652		19.41	-3.89239	-0.385204	-1.08905	-5.54523	1.40575		-3.8769	-0.393192	-1.06364	-5.51513	504.722
19.42	26.4589	22.8114	3.64753		19.42	-3.89554	-0.42021	-1.03713	-5.59167	1.52569		-3.88001	-0.429318	-1.01846	-5.56315	538.069
19.43	26.4622	23.091	3.37119		19.43	-3.95701	-0.482749	-0.829827	-5.6388	1.57361		-3.94199	-0.490228	-0.810789	-5.60661	552.329
19.44	26.3652	22.8433	3.52193		19.44	-3.89925	-0.397599	-0.835397	-5.6821	1.70053		-3.88446	-0.402839	-0.813154	-5.66563	552.399
19.45	26.4547	23.0892	3.36554		19.45	-3.95834	-0.492032	-0.677907	-5.41451	1.38527		-3.94357	-0.503763	-0.662272	-5.37731	549.958
19.46	26.5686	23.1192	3.4494		19.46	-3.81701	-0.424705	-1.46025	-5.41658	1.70515		-3.80154	-0.436373	-1.44526	-5.38447	532.323
19.47	26.3306	23.0118	3.31877		19.47	-3.91608	-0.407084	-1.79296	-5.80842	2.55016		-3.90132	-0.409457	-1.76469	-5.78585	580.58
19.48	26.4976	23.1211	3.3765		19.48	-3.92928	-0.430605	-0.963947	-5.34744	1.80443		-3.91494	-0.43757	-0.942408	-5.3272	536.241
19.49	26.4993	22.9554	3.54393		19.49	-3.87697	-0.398611	-1.01043	-5.3318	1.42902		-3.86228	-0.407014	-0.988878	-5.30064	541.924
19.5	26.4862	23.0224	3.4638		19.5	-3.90224	-0.421188	-1.62268	-5.65283	2.03797		-3.88715	-0.426172	-1.59571	-5.6259	550.345
19.51	26.4866	22.9944	3.49225		19.51	-3.78711	-0.414803	-1.15895	-5.16032	1.40333		-3.77226	-0.423432	-1.1369	-5.13857	507.843
19.52	26.508	23.2735	3.23449		19.52	-3.92703	-0.423567	-1.37703	-5.50448	1.63288		-3.91247	-0.43233	-1.35609	-5.46816	537.249
19.53	26.3702	22.7923	3.57785		19.53	-3.90842	-0.336486	-1.25242	-5.65683	1.68086		-3.89297	-0.343913	-1.22709	-5.62071	536.02
19.54	26.5397	23.0051	3.53461		19.54	-3.74594	-0.393988	-1.58541	-5.38212	1.72016		-3.73096	-0.402733	-1.56499	-5.36035	514.408
19.55	26.4571	23.3805	3.07657		19.55	-3.94334	-0.398444	-1.26131	-5.93514	1.93605		-3.92873	-0.404549	-1.2363	-5.91118	566.485
19.56	26.5422	23.0407	3.50155		19.56	-3.72887	-0.330051	-1.29905	-5.2963	1.33721		-3.71355	-0.337319	-1.27887	-5.26615	474.624
19.57	26.476	23.0135	3.46251		19.57	-3.85909	-0.339172	-0.972845	-5.71633	1.76243		-3.84401	-0.348915	-0.953637	-5.68599	549.365
19.58	26.4786	23.0277	3.45089		19.58	-3.96824	-0.415093	-1.20995	-5.72527	1.64715		-3.95295	-0.429871	-1.19786	-5.68911	519.265
19.59	26.4751	23.0468	3.42825		19.59	-3.87293	-0.377196	-1.25669	-5.62849	1.64105		-3.85753	-0.383245	-1.23427	-5.59442	552.257
19.6	26.4304	22.8857	3.54468		19.6	-4.01903	-0.448321	-0.783272	-5.58612	1.52506		-4.00439	-0.456547	-0.764119	-5.56629	557.664
19.61	26.5369	23.4585	3.07843		19.61	-3.85676	-0.385343	-1.09632	-5.55675	1.70564		-3.84188	-0.392055	-1.07883	-5.53951	520.927
19.62	26.4481	23.0189	3.42919		19.62	-3.8447	-0.384204	-1.07286	-5.4814	1.28127		-3.82871	-0.39598	-1.05496	-5.43717	503.909
19.63	26.4069	23.1266	3.28031		19.63	-3.95113	-0.386435	-1.46104	-5.67435	2.21555		-3.93535	-0.397126	-1.44424	-5.64249	597.921
19.64	26.5255	22.7087	3.81685		19.64	-3.77161	-0.443408	-1.86889	-5.10504	2.00778		-3.75628	-0.45018	-1.84927	-5.07843	526.296
19.65	26.4927	23.0199	3.47277		19.65	-3.77669	-0.366046	-1.21083	-5.38123	1.59136		-3.76082	-0.375129	-1.18721	-5.34978	496.727
19.66	26.414	23.0806	3.33347		19.66	-3.94661	-0.429675	-0.797022	-5.40625	1.53889		-3.93182	-0.440751	-0.778104	-5.36877	527.137
19.67	26.4691	23.1719	3.29712		19.67	-3.87331	-0.387137	-1.12753	-5.39111	1.89561		-3.85836	-0.396038	-1.10993	-5.35754	523.25
19.68	26.5994	23.0889	3.51052		19.68	-3.71205	-0.382294	-1.75524	-5.20596	1.80659		-3.69654	-0.388052	-1.73458	-5.18594	527.658
19.69	26.4562	22.8971	3.55909		19.69	-3.95247	-0.382265	-1.1227	-5.51711	1.7257		-3.93715	-0.391663	-1.10141	-5.48607	527.771
19.7	26.5009	22.9377	3.56326		19.7	-3.90709	-0.447664	-1.17178	-5.32537	1.66854		-3.8917	-0.45691	-1.15406	-5.29456	525.252
19.71	26.5038	22.9859	3.51784		19.71	-3.96131	-0.424664	-1.45322	-5.77823	2.22374		-3.94599	-0.433022	-1.43538	-5.74925	574.359
19.72	26.3726	23.1056	3.26703		19.72	-4.08708	-0.438035	-0.907204	-5.76176	1.54748		-4.07183	-0.44857	-0.892281	-5.72491	551.821
19.73	26.5149	22.7294	3.78554		19.73	-3.86152	-0.465508	-1.43715	-5.18197	1.59233		-3.84685	-0.470707	-1.41474	-5.16148	551.302
19.74	26.5355	23.3491	3.18643		19.74	-3.82474	-0.309888	-1.60868	-5.49646	1.89662		-3.80923	-0.318316	-1.58506	-5.46777	511.579
19.75	26.5046	23.0608	3.44385		19.75	-3.81033	-0.391118	-1.31952	-5.41771	1.8849		-3.79487	-0.398975	-1.30179	-5.38813	559.581
19.76	26.505	23.1412	3.36383		19.76	-3.84243	-0.352766	-1.15857	-5.12856	1.18589		-3.82768	-0.358975	-1.13643	-5.10374	487.25
19.77	26.4886	23.0555	3.43307		19.77	-3.80246	-0.360189	-1.47921	-5.49592	1.51916		-3.78753	-0.368915	-1.45926	-5.46848	509.829
19.78	26.5259	23.2268	3.29907		19.78	-3.85087	-0.3989	-1.12738	-5.47267	1.71839		-3.83622	-0.406078	-1.10956	-5.45316	525.044
19.79	26.5481	23.247	3.30105		19.79	-3.84617	-0.343473	-1.39094	-5.64516	1.83462		-3.83105	-0.355357	-1.37605	-5.60574	527.588
19.8	26.5281	22.723	3.80507		19.8	-3.86137	-0.499711	-0.994015	-5.19837	1.24446		-3.84708	-0.499063	-0.969314	-5.1916	545.062
19.81	26.5687	23.2501	3.31861		19.81	-3.89231	-0.36837	-1.18237	-5.48428	1.77576		-3.87728	-0.3751	-1.16083	-5.46366	499.549
19.82	26.4691	22.9343	3.53474		19.82	-4.01939	-0.417658	-0.95908	-5.87079	1.74566		-4.0042	-0.423448	-0.93709	-5.83546	555.969
19.83	26.5627	23.097	3.4657		19.83	-3.90489	-0.372361	-1.48278	-5.48927	1.80644		-3.89043	-0.375815	-1.46138	-5.47179	521.083
19.84	26.4731	23.0235	3.44954		19.84	-3.80746	-0.276403	-1.42698	-5.601	1.90001		-3.79241	-0.280781	-1.40197	-5.58004	508.353
19.85	26.5679	23.3042	3.26366		19.85	-3.80409	-0.404325	-1.31616	-5.56551	1.78881		-3.78908	-0.409884	-1.29269	-5.54032	531.685
19.86	26.4964	23.0535	3.44288		19.86	-3.99614	-0.473791	-0.98831	-5.89314	1.93067		-3.98177	-0.471482	-0.958296	-5.87857	571.903
19.87	26.5807	23.0008	3.57998		19.87	-3.8276	-0.386988	-1.37546	-5.37706	1.43267		-3.81275	-0.394932	-1.35175	-5.34542	530.625
19.88	26.4241	23.1594	3.26472		19.88	-3.93508	-0.431854	-1.36223	-5.8466	1.76951		-3.91973	-0.435916	-1.33757	-5.82665	543.617
19.89	26.4146	22.7712	3.64348		19.89	-4.06276	-0.473357	-0.559605	-5.66361	1.40282		-4.04836	-0.476578	-0.528773	-5.63472	569.552
19.9	26.5095	22.9779	3.53166		19.9	-3.89631	-0.473111	-1.12217	-5.50595	1.53176		-3.88204	-0.4776	-1.09766	-5.48768	540.556
19.91	26.5267	23.1543	3.37243		19.91	-3.88084	-0.394468	-1.16363	-5.45936	1.56795		-3.86608	-0.398889	-1.13191	-5.43175	500.747
19.92	26.5675	22.9966	3.5709		19.92	-3.82359	-0.383787	-1.21402	-5.15401	1.56665		-3.80898	-0.387981	-1.18657	-5.12205	499.586
19.93	26.5045	23.118	3.38652		19.93	-3.89268	-0.469224	-0.861422	-5.7102	1.59759		-3.87826	-0.471977	-0.834031	-5.69248	542.438
19.94	26.5087	22.9525	3.55624		19.94	-3.94266	-0.419621	-0.93337	-5.66777	1.76024		-3.92831	-0.426259	-0.908933	-5.64772	557.025
19.95	26.5029	22.9001	3.60274		19.95	-3.98397	-0.449034	-1.27725	-5.83188	1.87883		-3.96944	-0.455468	-1.25179	-5.80438	560.535
[truncated: 205 more rows]

## Sheet: Fig.2
KX22-4 Age(ka)	Mg/Ca Gr	T Gr	δ18O Gr	Mg/Ca Ts	T Ts	δ18O Ts	Mg/Ca Gs	T Gs	Mg/Ca Nd	T Nd	Mg/Ca Gc	T Gc	Mg/Ca Gt	T Gt	CDH23 T bf-Kalansky et al., 2015	10GGC T bf-Rosenthal et al., 2013	OHC300 m	OHC700 m		Age (ka)	ΔSST(WPWP-EEP)	SD	ΔSST(WPWP-EEP(Mg/Ca))	ΔSST(WPWP-EEP(uk'37))	EWP SST	EIO SST	ECS SST	ΔSST(EWP-ESC)	ΔSST(EWP-EIO)	WPWP-SWP	EEP-SEP	ΔSST(eq-south Pacific)		Age (ka)	WPWP SSTA	Age (ka)	EEP SSTA((Mg/Ca+UK'37)/2)	Age (ka)	EEP SSTA(Mg/Ca)	Age (ka)	EEP SSTA(UK'37)	Age (ka)	EWP SSTA(Mg/Ca)	Age (ka)	WWP SSTA(Mg/Ca)	Age (ka)	SCS SSTA(Mg/Ca)	Age (ka)	EIO SSTA(Mg/Ca)
1.9815	4.5386	29.4814	-2.20383	3.66147	28.0926	-1.81704	2.67788	23.0193	1.91136	22.7677					9.63923	6.37442	74.0822	109.286		0								3.78666	0.163757					0	0	0.0338271	0	0.0338271	0	0.4	0	0	0	0	0.207966	0.04	0.517857	0	0.706781
2.642	4.50783	29.4112	-2.1819			-1.757	3.16073	25.1722	1.94052	22.9237	1.48648	12.4013				6.27228	77.8098	117.085		1	4.62639	0.65188	4.68084	4.06333	28.4335	27.8998	25.6908	3.75205	0.53374	7.83472	5.8422	6.83846		0	0	0.726162	-1.01201	0.726162	-2.02402	0.79	0	0	0.0222784	0	0.574	0.08	0.217857	0	0.09
3.3025	4.36111	29.0701	-2.32843			-1.819	3.11889	24.9992	1.84077	22.3797	1.5433	13.1228	1.32343	7.22046			77.2811	120.661		2	4.7809	0.594179	4.94441	4.3011	28.448	27.9195	25.7088	3.82136	0.528491	7.35838	5.94579	6.65209		0	0	0.977995	0.02465	0.977995	0	0.9	0.1	0	-0.2112	0	0	0.08901	-0.0586408	0	0
3.963	4.39952	29.1605	-2.42359	3.72812	28.2786		3.13772	25.0773	1.81202	22.2174					10.6648	6.89466	75.1213	113.578		3	4.76092	0.602577	5.00796	4.34955	28.6895	27.8039	25.6961	3.83379	0.885652	6.6283	5.75565	6.19198		0.006	0	1	0.0175	1	0	1	0	0.006	0.351018	0	-0.055	0.089012	-0.0586408	0.0626	0.0398325
4.21275	4.42301	29.2154	-2.4299	3.85457	28.6224		3.41242	26.1673	1.82784	22.3071	1.38043	10.978				7.15128	76.1884	115.944		4	4.91008	0.713777	5.16581	4.55067	28.7302	27.5106	25.6357	4.16925	1.21963	8.1265	5.06267	6.59458		0.077	0	1.02514	0.011215	1.02514	0	1	0.07	0.105	-0.066	0.041	-0.595077	0.11	0.117857	0.12	-0.10125
4.4625	4.48651	29.3624	-2.36829	3.77119	28.397		3.23622	25.4788	2.17903	24.1188					10.8642	6.68959	78.8557	116.99		5	4.87292	0.698108	5.00884	4.60625	28.5535	27.7267	25.5417	4.14116	0.826782	6.90559	5.09087	5.99823		0.080429	0	1.2	0.005775	1.2	0	1.07	0	0.199	0.094	0.077	0.435714	0.12945	-0.498641	0.163889	-0.19564
4.71225	4.68099	29.7998	-2.39635	3.71353	28.2381		3.23073	25.4567	1.92148	22.8221					11.714	6.80546	77.9311	117.777		6	4.99582	0.731763	5.05798	4.85939	28.7385	27.5451	25.3307	4.38454	1.19334	7.15089	5.03649	6.09369		0.105	0	1.4502	-0.941477	1.4502	-2.13614	1.09969	0	0.3	-0.0222784	0.080429	0.268336	0.12945	-0.458641	0.21	-0.045
4.962	4.54213	29.4894	-2.43198				3.19878	25.3276	2.02695	23.373					9.91527	6.66049	77.0586	113.594		7	4.88235	0.735176	4.76099	4.87209	28.6553	27.318	25.2962	4.5575	1.33723	7.19044	5.68839	6.43942		0.1257	0	1.66	-0.054325	1.66	0	1.1	0	0.47	-0.351018	0.1	0.140556	0.14	0.517857	0.29	-0.20125
5.21175	4.64629	29.7231	-2.47241	3.98379	28.9624	-1.686	3.04856	24.703	2.23233	24.368					10.8234	6.70602	79.4223	117.543		8	5.03574	0.809238	4.86934	5.0578	28.6468	27.6668	25.1998	4.41095	0.979946	7.40115	5.86239	6.63177		0.13071	0	1.66	-0.074325	1.66	-0.04	1.27314	0	0.579711	0.2112	0.12	-0.002	0.18	0.317857	0.32	-0.025
5.4615			-2.34719	3.89908	28.7408		3.22385	25.429	1.93105	22.8733					10.4252	6.92635	76.8101	114.985		9	5.13436	0.824309	4.96763	5.2103	28.7595	27.2682	25.1687	4.69744	1.49132	6.89195	5.82151	6.35673		0.1472	0.2	1.66	-0.089325	1.66	-0.07	1.27314	0.04	0.604	-0.046	0.1257	-0.23871	0.18083	0.141359	0.327778	-0.0343896
5.71125	4.72826	29.9034	-2.51631	3.93003	28.8223		3.25172	25.5408	1.96239	23.0393					10.4945	6.84617	77.3129	115.348		10	5.09551	0.868475	4.82847	5.32371	28.8613	27.0225	24.8686	5.17664	1.83886	6.90923	5.89408	6.40166		0.1687	0.8	1.7	0.25	1.7	0.7	1.28	-0.35	0.64	0	0.13071	-0.522835	0.18083	0.131359	0.351	0.0726874
5.961	4.69322	29.8267	-2.15444	4.14287	29.366		3.24069	25.4967	2.26846	24.5335	1.25433	9.13578			11.181	6.77752	80.0277	118.94		11	5.23564	0.826066	5.1518	5.26041	28.5457	26.7831	24.3573	5.46858	1.76265	7.03758	5.82441	6.43099		0.1902	0.3	1.9	-0.3	1.9	-0.6	1.32605	0.09	0.747	-0.136	0.135	-0.303076	0.18705	-0.558641	0.409667	0.519991
6.31546	4.3423	29.0255	-2.19337	3.88811	28.7117	-1.665	3.17269	25.2213	2.36261	24.9527	1.4522	11.9527			10.613	7.02555	79.6578	118.441		12	5.37771	0.834306	5.01828	5.6619	28.6235	26.3459	23.4197	6.15517	2.27762	7.24556	5.48537	6.36546		0.199	0.16	1.91	0	1.91	0	1.32605	0.24	0.800582	0	0.1472	-0.0387097	0.18705	-0.568641	0.435238	-0.645106
6.66992	4.66152	29.7569	-2.19042				3.26662	25.6002	2.31715	24.7524					11.6867	7.29256	80.7213	122.043		13	5.32639	0.931349	5.07034	5.42615	28.2173	26.3133	23.4012	5.68907	1.90406	7.72763	5.37197	6.5498		0.2	-1.23	2	0.10903	2	0.3	1.36628	0	0.871	0.154	0.15	0.140556	0.20543	-1.25864	0.44	-0.366177
7.02438	4.69544	29.8316	-2.1282				3.19716	25.3211	2.47871	25.4473					9.60279	7.3503	80.0749	118.265		14	5.17222	0.964798	4.90141	5.38026	28.1999	26.084	23.4182	5.61772	2.11584	7.44917	6.0392	6.74418		0.208	-0.66	2.05	-0.390513	2.05	-0.445036	1.37859	0.1	0.881057	0	0.152381	0.674453	0.20543	-1.21864	0.46081	-0.776651
7.37885	4.42148	29.2118	-2.37802	4.13901	29.3564		2.95694	24.3067	2.14791	23.9706	1.45919	12.0451	1.29842	7.02461	10.8981	7.24784	78.568	118.497		15	5.02585	1.02819	4.62732	5.29095	28.0311	25.9439	22.7283	5.94531	2.08713	7.80848	6.41414	7.11131		0.2117	0.3	2.15297	-1.23399	2.15297	-2.24863	1.37859	0.14	0.89	0	0.166205	-2.5974	0.21	-0.582143	0.486382	0.123053
7.73331	4.40334	29.1695	-2.12377				3.22427	25.4307	1.69657	21.5388					9.91431	7.26529	74.1516	112.572		16	4.96805	0.900933	4.67896	5.17648	27.7057	25.977	22.6189	5.55255	1.72865	7.93803	6.52622	7.23213		0.214	0	2.3	-0.1	2.3	-0.2	1.43	-0.32	0.890634	0	0.1687	0.56129	0.21745	-1.00864	0.491667	-0.257552
8.08777	4.43049	29.2328	-2.13077	3.94318	28.8567		3.08337	24.8504	2.02266	23.3512					11.756	7.31544	78.3771	119.881		17	4.61946	0.826042	4.56772	4.62009	27.1704	25.8667	22.1495	5.47913	1.30368	7.17065	6.67435	6.9225		0.2332	0.1	2.44	-0.4125	2.44	-0.87	1.43078	0.34	0.996	-0.236	0.1822	-0.298902	0.21745	-0.958641	0.496089	-0.324052
8.44223	4.46379	29.31	-2.06703	3.97437	28.938	-1.59	3.35797	25.9584	2.15584	24.0085	1.43998	11.7902			11.8577	7.31304	79.4782	121.136		18	4.27892	0.667142	4.45076	4.10707	26.6757	25.8467	21.9176	4.95484	0.828974	6.63811	7.22602	6.93207		0.241287	-0.456172	2.44	-0.3425	2.44	-0.73	1.48	0.12	1.02	-0.12	0.1902	0.0612903	0.2293	-0.558641	0.51	0.47875
8.79669	4.45697	29.2943	-2.07526	4.07625	29.1989		3.3114	25.777	2.53897	25.6949	1.34912	10.5368			10.8746	7.28946	81.1394	121.161		19	4.0366	0.7096	4.27037	3.80284	26.2944	25.312	22.2414	4.40697	0.982489	6.61997	7.33608	6.97802		0.2547	-0.5	2.47	-0.114243	2.47	0.317734	1.48261	0.24	1.05	0.257403	0.2	-0.656	0.2293	-0.558641	0.511953	-0.470694
9.15115	4.42399	29.2177	-2.09518	4.26346	29.6618		3.14201	25.0951	2.41709	25.1878	1.44306	11.8313			11.7029	8.38996	81.0262	125.798		20	4.25262	0.666277	4.60107	3.90418	26.3028	25.6598	22.4333	3.93179	0.642973	7.11025	7.95737	7.53381		0.26087	0.502038	2.57768	-0.023525	2.57768	0	1.48261	0.42	1.1	0	0.2	0.140556	0.23516	0.141359	0.537525	-0.92735
9.50562	4.70866	29.8606	-2.11316	4.08919	29.2316		3.45776	26.3387	2.55212	25.7482	1.61726	14.0229			13.2701	7.8888	83.5584	129.257		21	3.98944	0.68254	4.22722	3.75165	26.1345	25.8058	21.8264	4.43602	0.328715	7.76919	8.12821	7.9487		0.2762	-0.3	2.6	0.20588	2.6	0.5	1.5	0.0588235	1.129	0.274	0.208	-0.224286	0.23516	0.151359	0.563128	0.478964
9.86008	4.66249	29.759	-2.12217	4.19328	29.4907	-1.2024	3.3033	25.7452	2.42111	25.2049	1.40807	11.3593				7.95494	81.1186	123.987		22	4.01778	0.867328	4.33778	3.69778	26.0936	25.9103	22.1788	4.33628	0.183301	8.42951	8.10747	8.26849		0.287	0	2.61	-0.176508	2.61	-0.0830158	1.5341	0.14	1.15942	-0.737294	0.2117	0.0612903	0.25	-0.382143	0.583682	0.0185341
10.2145	4.74874	29.948	-2.09913	3.9547	28.8868	-1.74948	3.17185	25.2178	2.54374	25.7143	1.603	13.8527				7.46079	84.0452	129.334		23	3.95816	0.688491	4.0489	3.86741	26.104	25.8151	22.1258	4.23919	0.28884	8.28483	7.85367	8.06925		0.2977	-0.1	2.81174	-0.130263	2.81174	-0.233766	1.54519	0	1.22	-1.08	0.214	0.08	0.25245	0.101359	0.6	-0.63125
10.569	4.52146	29.4424	-2.22196	4.10845	29.28	-1.35314	2.98054	24.4099	2.19692	24.2032	1.5181	12.8062				7.25937	80.6319	123.63		24	3.92893	0.83214	3.91765	3.94021	26.2825	25.9169	22.1378	4.28754	0.365622	8.25721	7.6313	7.94426		0.3192	-0.4	2.82	-0.120575	2.82	-0.22	1.58525	-0.01	1.259	0.374	0.2294	0.0301541	0.25245	0.141359	0.62	0.045
11.437	4.61407	29.6514	-1.95758	4.07913	29.2062	-1.08948	3.51018	26.5341	2.07762	23.6275	1.49021	12.4496	1.29953	7.01958			79.6264	121.309		25	4.05587	0.76924	4.30853	3.80322	26.2944	25.626	22.3736	4.09996	0.668464	8.06117	7.16325	7.61221		0.3407	0.1	2.84	-0.003785	2.84	0	1.58525	0.21	1.27273	-1.55374	0.2332	-0.13871	0.258632	-0.244003	0.629838	0.342926
12.305	4.71991	29.8852	-2.07497	4.06374	29.1672	-0.898453	3.36539	25.987	2.48816	25.4865	1.5557	13.2766	1.41397	7.95004			83.1947	129.095		26	3.67436	0.750597	3.86594	3.48278	26.0114	25.4316	22.9245	3.39424	0.57974	7.26109	7.51858	7.38984		0.341	-0.56	2.84	0.126215	2.84	0.26	1.63606	-0.13	1.28	0	0.24	0.093	0.26933	-0.258641	0.636872	0.472641
13.173	4.29108	28.9032	-1.72951	3.80519	28.4895	-0.629224	3.22447	25.4315	2.12012	23.8363	1.44352	11.8375	1.50048	8.60465			78.9448	124.6		27	3.75511	0.781245	4.08135	3.42887	26.0119	25.5147	22.6583	3.36742	0.497231	6.75943	7.80556	7.2825		0.348525	-0.348837	2.85267	-0.914372	2.85267	-1.821	1.68653	-0.18	1.382	0.384	0.241287	-0.187835	0.26933	-0.258641	0.639375	-0.0220335
14.041	4.21863	28.7277	-2.15969	3.73871	28.3078	-0.74685	3.30068	25.7349	2.18278	24.1366	1.50396	12.6262	1.52785	8.80397			79.9229	127.453		28	3.86239	0.977666	4.45798	3.26681	25.9336	25.6005	22.6002	3.16392	0.333169	5.81644	8.11815	6.96729		0.3622	0.7	3.03	0.0858878	3.03	0.172148	1.68653	0.01	1.3865	-0.428977	0.25	0.120556	0.27487	-0.858641	0.655556	0.309784
14.4026	4.18378	28.6422	-1.58837	3.58726	27.8815	-0.358777	3.31738	25.8004	2.27901	24.5813	1.69367	14.9107	1.28953	6.93443			82.4045	127.733		29	3.83952	0.817217	4.52533	3.15371	26.0382	25.6778	22.3236	3.24034	0.360423	7.43553	7.63006	7.5328		0.3837	0.4	3.1	-0.345	3.1	-0.5	1.7	-0.2	1.47	-1.24	0.2547	-0.73871	0.27487	-0.838641	0.66	0.025
14.7642	4.07221	28.3635	-1.52497	3.54574	27.7615	-0.995122	3.03461	24.6434	2.14775	23.9698	1.78552	15.9263	1.2949	6.98027			82.1611	129.247		30	3.61299	0.946363	4.14253	3.08344						7.41118	7.43602	7.4236		0.39047	0.713036	3.17	-0.23376	3.17	-0.57807	1.73668	-0.15	1.5	-0.202559	0.26087	-0.020797	0.28	-0.0821429	0.675995	-0.303134
15.1258	3.9444	28.0347	-1.52016	3.38716	27.2898	-0.377937	3.22933	25.4511	2.29421	24.6499	1.506	12.6523	1.6932	9.9368			80.251	131.357																0.4	-0.67	3.2	0.16116	3.2	0.4	1.78649	0.21	1.505	0.044	0.2762	-0.53871	0.29121	-0.288641	0.68	0.35875
15.4874	3.91266	27.9515	-1.24551	3.40459	27.3427	-0.352022	2.91422	24.1177	1.83086	22.324	1.56038	13.3344	1.4587	8.29337			77.3368	124.4																0.4052	0	3.21	-0.36	3.21	-0.46	1.78649	0.16	1.574	-0.185356	0.2768	0.367169	0.29121	-0.258641	0.722152	-0.18527
15.849	4.07192	28.3628	-1.54124	3.46116	27.5126	-0.475233	3.46494	26.3656	2.12603	23.865	1.46382	12.1059	1.56261	9.05194			78.8583	126.335																0.427	-0.55	3.21	-0.435	3.21	-0.61	1.78649	-0.07	1.63	0.525391	0.285714	0.292146	0.302521	0.192708	0.768309	1.46327
16.9988	3.89075	27.8936	-1.43364	3.59651	27.908	-0.8	3.40201	26.1276	1.94433	22.944	1.43982	11.7881	1.59839	9.30151			76.9374	124.688																0.4482	-0.2	3.4	0.18807	3.4	0.2	1.78649	0	1.753	-0.234023	0.287	0.02	0.31236	0.391359	0.77	0.95875
18.1485	3.60676	27.1122	-1.10863	3.27484	26.9421	-0.333924	3.28327	25.6662	1.75751	21.9025	1.30628	9.91623	1.25311	6.61862			73.3565	109.763																0.455764	-0.581395	3.5461	-0.470898	3.5461	-0.886367	1.83	0.2	1.78	-0.146	0.2977	-0.33871	0.31236	1.04136	0.814466	0.644761
19.2983	3.76372	27.5514	-1.20719	3.24804	26.8574	-0.830655	2.74468	23.3393	1.69662	21.539	1.40854	11.3657	1.34964	7.43673			74.3003	115.562																0.4697	0.1	3.56039	-1.32512	3.56039	-2.80598	1.83279	0.139867	1.919	0.204	0.3	-0.0594444	0.314	0.166556	0.819444	-0.00319729
20.448	3.76818	27.5636	-1.24724	3.18569	26.6576	-0.115732	2.72793	23.2598	1.89402	22.6737	1.5175	12.7986					77.1586																	0.47	-0.702035	3.59	0.189203	3.59	0.0347555	1.83598	0.04	1.933	-0.611491	0.31	-0.613439	0.32	-0.582143	0.851397	-0.627554
21.1191	3.80947	27.6759	-1.24613	3.3719	27.2432	-0.255679	2.63693	22.8192	1.60328	20.9557	1.50113	12.59	1.42517	8.03703			74.5314	119.612																0.477	-0.78	3.67	-0.23	3.67	-0.32	1.83598	-0.07	2.02643	0.426667	0.3192	-0.63871	0.32775	-0.598641	0.85773	0
21.7902	3.58135	27.0393	-1.1429	3.3997	27.3279	-0.449201	2.88261	23.976	1.61064	21.0029	1.54451	13.1379	1.5024	8.61878			74.6402	122.406																0.4912	0.3	3.7	-0.166535	3.7	-0.5	1.83598	0.01	2.038	-0.196	0.3298	-0.739659	0.32775	-0.558641	0.86	-0.39125
22.4613	3.60111	27.096	-1.04092				2.84945	23.8258	2.08043	23.6415																								0.502	1.2	3.73	0.237447	3.73	0.207925	1.86589	0.262391	2.1	-1.12	0.3407	-0.13871	0.33778	-1.30864	0.867095	0.204775
23.1324	3.49339	26.7829	-1.09442	3.1794	26.6372	-0.276963	3.07148	24.8002	1.93648	22.9022	1.28624	9.61897					74.3694																	0.502	-0.39	3.98	-0.3575	3.98	-0.3	1.88515	-0.2	2.111	-0.515077	0.341	-0.124286	0.33778	-1.25864	0.87	-0.09
23.8035	3.84104	27.761	-1.17474	3.08712	26.3335	-0.43759	2.67419	23.0014	1.77181	21.9861	1.48079	12.3276					75.8865																	0.5127	-0.1	3.98	-0.1825	3.98	0.05	1.88515	0.12	2.21	0.715756	0.348525	-0.0805009	0.339623	0	0.88	0
24.4746	3.61529	27.1366	-1.06528	3.20493	26.7197	-0.700815	2.53314	22.2977	1.60328	20.9557	1.32866	10.243					72.2482																	0.51953	0.661857	4	0.05	4	0.1	1.89	0	2.287	0.044	0.3494	0.826296	0.35	-0.782143	0.91	-0.340604
25.1457	3.91708	27.9631	-1.24772				2.7966	23.5826	1.82941	22.3159																								0.5342	0.3	4.0303	-0.932448	4.0303	-0.782946	1.91	0	2.293	-0.246227	0.35	-1.02944	0.37147	0.311359	0.919724	0.133052
26.4879	3.74567	27.5018	-1.15916	3.27605	26.9459	-0.347835	2.7839	23.5235	1.66368	21.3369	1.45542	11.9952					74.4896																	0.563003	0.152057	4.15	-0.291157	4.15	-0.495443	1.92389	-0.43	2.31884	0.748492	0.36	0.346	0.37147	0.341359	0.92775	-0.0904864
27.159	3.61766	27.1433	-1.44993	2.98416	25.9839	-0.728699	3.01942	24.5782	1.99692	23.2191	1.42029	11.5254					76.64																	0.57	0.01	4.17122	-0.897761	4.17122	-1.71507	1.934	-0.26	2.37885	0.173333	0.3622	0.46129	0.39	-0.382143	0.95	-0.47125
																																		0.5772	0.6	4.27	-0.46423	4.27	-0.95	1.934	-0.05	2.429	-0.226	0.3687	-0.288444	0.39857	-0.858641	0.972353	-0.14216
																																		0.579711	0.4224	4.29	0.122456	4.29	0.204283	1.96	-0.84	2.47	-0.92	0.380952	-0.487004	0.39857	-0.818641	0.983333	0.180995
																																		0.6	-0.37	4.37	-0.44	4.37	-0.43	1.98254	-0.29	2.475	-0.240747	0.3837	0.16129	0.41991	0.341359	1.00559	-0.34302
																																		0.604	0.02	4.5	-0.4725	4.5	-0.1	1.98254	-0.16	2.5	-0.2	0.3879	0.0224414	0.41991	0.351359	1.02	-0.355
																																		0.616	0.44	4.50235	-0.423353	4.50235	-0.100937	2.01	0	2.54545	0.996074	0.39047	0.190201	0.42	-0.382143	1.02498	0.730326
																																		0.616622	-0.322004	4.51451	-0.194045	4.51451	-0.156181	2.03	0.64	2.56	-0.306	0.4	-0.096	0.44011	0.991359	1.03	-0.35125
																																		0.618	0	4.6	-0.114425	4.6	0	2.03078	-0.34	2.654	-0.737286	0.4	-0.759444	0.44011	1.04136	1.05	-0.005
																																		0.6202	-0.3	4.71	0.409197	4.71	1.01007	2.0787	-0.42	2.72	-0.37	0.403	-0.005	0.45169	-0.698641	1.07761	0.240464
																																		0.64	0	4.76	-0.63	4.76	-0.87	2.0787	-0.24	2.75756	0	0.4052	-0.23871	0.45169	-0.658641	1.07933	-0.709752
																																		0.64803	0.4913	4.76	-0.495	4.76	-0.6	2.12633	-0.42	2.761	-0.156	0.4062	-0.3169	0.45918	-0.158641	1.12	0.26875
																																		0.6632	0.1	4.78111	-0.284973	4.78111	-0.457976	2.14	-0.15	2.79	0.756629	0.415512	-1.01272	0.45918	-0.148641	1.13024	0.329188
																																		0.697051	-0.0626118	4.8	-0.0925	4.8	0.3	2.17366	-0.29	2.8335	-0.632324	0.4237	-0.497574	0.46	-0.0821429	1.13316	0
																																		0.7062	0.5	4.85	-0.0678148	4.85	0.24543	2.17366	-0.37	2.89855	0.49206	0.427	-0.53	0.47007	-1.09864	1.14	-1.00724
																																		0.715	0.29	4.9083	-0.0334005	4.9083	-0.0660476	2.2	0.1	2.9	0.135005	0.43	0.055	0.47007	-1.05864	1.14722	-0.022371
																																		0.747	-0.07	4.99	-0.26729	4.99	-0.62	2.20117	0.361516	2.967	0.334	0.438095	-1.08202	0.48056	-0.108641	1.17554	0
																																		0.7492	0.4	4.99872	-0.220321	4.99872	-0.411212	2.22069	-0.36	3.014	-0.505599	0.4412	-0.279033	0.48056	-0.0586408	1.18287	-0.12169
																																		0.75067	-0.581395	5	-0.077245	5	-0.1	2.26743	-0.31	3.0837	0.173333	0.4482	-0.43871	0.48733	-0.598641	1.21	-0.41125
																																		0.751	0	5.01222	-0.274501	5.01222	-0.337662	2.3	0	3.1	-1.46	0.45	0.240556	0.48733	-0.558641	1.21613	0.0418888
																																		0.757	-0.82	5.15	-0.27998	5.15	-0.72	2.31389	-0.35	3.142	0.474	0.455764	-0.313059	0.488526	-0.00745083	1.2355	0.109041
																																		0.7707	0.2	5.27	0.460728	5.27	0.755676	2.31389	-0.17	3.196	-0.369292	0.4586	-0.350155	0.49	-0.182143	1.28715	0.32089
																																		0.77599	0.303449	5.3	0.372565	5.3	0.5	2.32	-0.08	3.19696	-0.070127	0.4697	-0.13871	0.49391	0.591359	1.28813	-0.148309
																																		0.791	0.15	5.33981	0.284913	5.33981	0.245786	2.36006	-0.31	3.20841	-0.573752	0.470123	-0.123338	0.49846	0.0426068	1.3	0.48875
																																		0.7922	0	5.37296	0.040456	5.37296	0.002722	2.36006	-0.13	3.303	-0.516	0.4755	0.068211	0.50345	-0.368641	1.31111	0.0321138
																																		0.8	-0.6	5.37868	-0.2485	5.37868	-0.780041	2.38	-0.37	3.3115	0.643678	0.477	-0.344286	0.50345	-0.358641	1.34076	0.196829
																																		0.8352	0	5.44	-0.321625	5.44	-0.93	2.38	-0.67	3.35	-0.95	0.49	0.304	0.50958	-0.158641	1.38	0.109908
																																		0.85	0	5.44	-0.231625	5.44	-0.75	2.38304	-0.12	3.37	0.0257609	0.4912	0.0612903	0.50958	-0.128641	1.38	0.84875
																																		0.862	0.15	5.48293	0.129478	5.48293	-0.0371448	2.40595	-0.32	3.378	-0.952198	0.4927	0.457195	0.51258	-0.508641	1.38771	0.548517
																																		0.871	0.22	5.53	-0.133515	5.53	-0.7	2.40595	-0.28	3.4205	0	0.498615	0.875989	0.51258	-0.458641	1.39	0.440466
																																		0.8782	1.5	5.53	-0.328515	5.53	-1.09	2.43	-0.24	3.43	0.497757	0.5	-0.0394444	0.51844	-0.478641	1.39339	-0.0361257
																																		0.881057	0	5.54923	0.505538	5.54923	0.724936	2.45	0.33	3.462	-0.386	0.502	0.96129	0.51844	-0.458641	1.42	0.195
																																		0.901	-0.67	5.61904	0.801402	5.61904	0.888475	2.45157	-0.21	3.466	-0.820613	0.502	-0.31	0.52411	-0.988641	1.44601	-0.234745
																																		0.90339	0.988166	5.8	0.207455	5.8	-0.1	2.46017	-0.68	3.47826	-0.0639828	0.5103	0.225413	0.52411	-0.958641	1.44817	0
																																		0.911528	-0.214669	5.82846	0.389895	5.82846	0.90288	2.49691	-0.18	3.5	-0.46	0.5127	-0.33871	0.53	0.617857	1.47	-0.08125
																																		0.9212	0.7	5.89827	0.447723	5.89827	1.0675	2.5	0.1	3.52423	-0.0533333	0.51953	0.139022	0.53229	-0.418641	1.475	-0.0102734
																																		0.94	0.9	5.92	-0.109085	5.92	-0.81	2.52187	0.116618	3.535	-0.539552	0.5277	-0.260407	0.53229	-0.458641	1.50054	0.309532
																																		0.9642	0.5	5.96713	0.336949	5.96713	0.164718	2.54199	-0.27	3.5905	-0.161	0.5342	0.0612903	0.53751	0.531359	1.50168	0.232369
																																		0.996	-0.17	5.97154	0.0925542	5.97154	-0.271162	2.5659	-0.0049331	3.6	-0.52	0.544246	-0.476101	0.53751	0.541359	1.5045	0.354099
																																		1	-1.22	6	-0.02	6	0.2	2.57	0.2	3.601	-0.116	0.5452	0.185992	0.55877	0.841359	1.51	0
																																		1.0072	-0.3	6.1	0.05	6.1	0.2	2.58679	-0.34	3.609	-0.237585	0.55	0.360556	0.55877	0.881359	1.53	-0.225
																																		1.012	0.88	6.10769	0.286291	6.10769	0.524603	2.6	-0.0882353	3.63636	-0.411267	0.5624	0.272857	0.56	-0.482143	1.55432	0.0646999
																																		1.01877	-0.330948	6.1775	0.551245	6.1775	0.51793	2.61	-0.27	3.6665	0	0.563003	0.420394	0.56899	1.30136	1.55506	-0.346874
																																		1.02	1.6	6.25	-0.315555	6.25	-1.32	2.63	0.05	3.678	-0.636426	0.57	0.03	0.56899	1.34136	1.56	0.68875
																																		1.0302	-0.425936	6.28	-0.23	6.28	-1.07	2.63134	-0.24	3.748	-0.163911	0.5772	0.36129	0.57458	0.941359	1.60223	-0.646522
																																		1.0394	1	6.28	-0.16	6.28	-0.93	2.67563	-0.17	3.76	-0.98	0.581	-0.116557	0.57458	0.951359	1.60959	-0.125781
																																		1.047	-0.05	6.3	0.205	6.3	-0.2	2.68	-0.34	3.769	0.044	0.581717	2.46623	0.57808	0.0313592	1.61	0.25
																																		1.05	-0.093615	6.38692	0.475524	6.38692	0.708627	2.71966	-0.08	3.8165	-0.53751	0.6	0.204	0.57808	0.0413592	1.63364	0.0423387
																																		1.0502	0.3	6.43	0.18762	6.43	-0.16	2.76343	-0.12	3.81818	0.0944329	0.6	-0.409444	0.5814	0.941359	1.64	0.778156
																																		1.083	-0.21	6.45134	-0.109166	6.45134	-0.296652	2.76343	-0.01	3.86	-0.68	0.601	0.5456	0.5814	0.981359	1.65	0.13875
																																		1.0931	0.3	6.45673	0.237967	6.45673	0.552163	2.80696	-0.03	3.886	-0.295967	0.61	-0.284	0.58604	-0.458641	1.66412	-0.315614
																																		1.0992	0.169946	6.47922	0.34357	6.47922	0.12987	2.84257	-0.0058309	3.9	-0.3	0.616	0.875714	0.58604	-0.448641	1.71295	-0.0323335
																																		1.1	0	6.6	0.179295	6.6	-0.1	2.85024	-0.01	3.921	0.327132	0.616622	-0.0536673	0.591364	-0.311984	1.71864	0.0507987
																																		1.1	0.5	6.60482	0.534729	6.60482	0.612379	2.89328	0.03	3.931	-0.196	0.618	0	0.59286	-0.958641	1.73	0.05875
																																		1.10215	-0.0390806	6.64	-0.649125	6.64	-1.1	2.93609	0	3.9315	0.719	0.618368	-0.0944406	0.59286	0.681359	1.75	-1.125
																																		1.129	0.34	6.66615	0.705005	6.66615	1.25913	2.94	0.33	3.95	0.0428552	0.6202	-0.53871	0.59955	0.131359	1.75305	-0.0916031
																																		1.1361	0.8	6.70299	-0.113175	6.70299	-0.354929	2.94	-0.58	3.9575	0.642042	0.6209	0.292593	0.59955	0.141359	1.76313	0.561162
																																		1.15282	-0.375671	6.73596	0.460299	6.73596	0.482648	2.97583	-0.49	4.01	-0.04	0.6409	0.0136578	0.6	0.217857	1.77317	-0.0747519
																																		1.1565	0.612168	6.93555	-0.222755	6.93555	-0.0203095	2.97865	-0.04	4.01003	0	0.64803	-0.0315348	0.60388	1.89136	1.79227	0.119218
																																		1.15942	-0.526094	6.94538	0.796087	6.94538	1.44179	3	-0.4	4.05286	-0.04	0.65	0.310556	0.60707	0.231359	1.79288	0.575774
																																		1.164	0.76	6.97	-0.27245	6.97	0.19	3.02	-0.96	4.07576	-0.320845	0.6606	0.167955	0.60707	0.241359	1.81	0.175
																																		1.1791	0.2	7.01	0.10028	7.01	-0.06	3.02098	-0.04	4.092	0.414	0.6632	-0.13871	0.63	0.317857	1.82	0.66875
																																		1.19	0.7	7.01	-0.59972	7.01	-1.46	3.06309	0.04	4.1	-0.936637	0.66482	0.131164	0.631616	0	1.82769	-0.321859
																																		1.195	-0.22	7.01519	0.802548	7.01519	1.35516	3.06309	0.25	4.11208	0.0689655	0.6821	0.647464	0.63243	-0.238641	1.83687	0.219723
																																		1.197	-0.05	7.1	0.160165	7.1	0.3	3.07	-0.06	4.134	-0.121457	0.685714	-0.344656	0.651848	0.553296	1.86	-0.2389
																																		1.2	-1.04	7.15	0.332265	7.15	0.53	3.1	-0.19	4.1595	0.16	0.692491	-0.152311	0.67	-0.282143	1.87	0
																																		1.21908	-0.28011	7.15	0.592265	7.15	1.05	3.10497	0.19	4.169	0.185623	0.697051	0.205725	0.68292	-0.00209964	1.87159	0.228127
																																		1.2221	0.5	7.2	0.234635	7.2	0.3	3.10497	0.07	4.18	-0.57	0.7	0.510556	0.69048	0.441359	1.88222	-0.28444
																																		1.259	0.44	7.20876	-0.329724	7.20876	-0.831459	3.10497	0.24	4.237	0.00162244	0.70233	0	0.69048	0.461359	1.89	0.172269
																																		1.26005	-0.0626118	7.22462	0.399578	7.22462	0.622185	3.10497	0.28	4.258	0.534	0.7049	-0.413154	0.693431	0.189526	1.91	-0.82125
																																		1.2651	1.1	7.29442	0.590257	7.29442	1.16937	3.14662	0.1	4.2722	0.39	0.7062	0.26129	0.7	-0.182143	1.93674	0.0930043
																																		1.27	0.1	7.3	0.238485	7.3	0.2	3.14869	0.0758017	4.317	-0.044561	0.715	0.31	0.712333	-0.0228436	1.95091	-0.159942
																																		1.27273	-1.55374	7.44	-0.31844	7.44	-0.85	3.18806	0.14	4.36482	0.187297	0.7276	0.0147959	0.715073	0.813822	1.96052	-1.9
																																		1.28	0	7.50385	0.788409	7.50385	1.55824	3.21	-0.26	4.37879	-0.265965	0.73	-0.535	0.71761	0.591359	1.97108	-0.0747519
																																		1.2823	-0.178349	7.57365	0.428411	7.57365	0.932152	3.22927	0.2	4.4	0.31681	0.747922	0.136735	0.71761	0.641359	2	0.20875
																																		1.3081	-0.1	7.6	0.06434	7.6	0.3	3.27028	0.19	4.42	-0.11	0.7492	0.16129	0.723	0	2.00542	0.252335
																																		1.319	0.73	7.73	-0.66064	7.73	-1	3.2907	0.1	4.42197	0	0.75	0.130556	0.74	0.317857	2.03023	0.098648
																																		1.334	-0.31	7.73	-0.60564	7.73	-0.89	3.2907	0.11	4.429	0.394	0.7503	-0.172735	0.74557	-0.158641	2.03976	0.182909
																																		1.3511	0.2	7.78308	0.842817	7.78308	2.02064	3.299	0.516632	4.4425	0.332304	0.75067	-0.313059	0.74557	-0.178641	2.05808	0.0404722
																																		1.36	0.8	7.79951	-0.11871	7.79951	0.220779	3.31107	0.33	4.46	0.327142	0.751	0	0.754	-0.349125	2.07	-0.935
																																		1.36729	-0.429338	7.8	-0.085	7.8	0.3	3.34	-1.04	4.5025	-0.996	0.757	-0.384286	0.763766	-0.462998	2.0741	0.758703
																																		1.377	-1.43	7.82383	-0.52362	7.82383	-0.4884	3.35166	0.28	4.53	0.312129	0.766614	-0.327753	0.766423	0.309227	2.08	-0.10125
																																		1.382	0.45	7.85288	0.638309	7.85288	1.64599	3.39	0.2	4.561	0.0138774	0.768574	0.207824	0.77	0.117857	2.08125	1.03076
																																		1.3865	-0.428977	7.87	-0.95	7.87	-0.56	3.39204	0.19	4.58	-1.83	0.7707	-0.0387097	0.772818	0.126837	2.09832	-0.23553
																																		1.3941	0.5	7.87	-0.93	7.87	-0.52	3.43223	0.12	4.611	-0.316	0.7726	-0.745835	0.77434	0.621359	2.10844	0.0447563
																																		1.4	-0.38	7.88383	-0.339084	7.88383	-0.133259	3.47155	-0.52	4.63768	0.00796548	0.77599	-0.219386	0.77434	0.641359	2.10955	0.354915
																																		1.4371	0.1	8.06231	0.0627895	8.06231	1.41062	3.47221	0.17	4.676	-0.232054	0.791	0.23	0.80394	1.14136	2.14	0.085
																																		1.44	1.5	8.09	-0.66439	8.09	-0.95	3.47221	0.15	4.68182	-0.11901	0.7922	-0.23871	0.80394	1.16136	2.14278	-0.0442464
																																		1.45292	0.474228	8.13212	0.14219	8.13212	0.880621	3.48218	0.12	4.732	-0.178	0.795	0.005	0.806723	-0.192708	2.17	-0.43125
																																		1.476	0.59	8.3	0.00922	8.3	0.7	3.48397	-0.0233236	4.74	0	0.7958	-0.293689	0.81	0.917857	2.17712	0.190865
																																		1.4801	-0.3	8.34154	0.191457	8.34154	0.995905	3.5	-0.1	4.75771	0.413333	0.8	-0.026	0.82668	-0.0286408	2.18886	-0.00156805
																																		1.50134	-0.670841	8.4	0.645	8.4	1.1	3.5	-0.52	4.773	-0.336	0.8	0.250556	0.82668	1.34136	2.20459	-0.117641
																																		1.505	0.11	8.41135	0.319067	8.41135	1.06328	3.512	0.15	4.83	-0.17	0.819048	-0.514413	0.833303	-0.310704	2.21146	-0.313533
																																		1.518	-0.32	8.42423	-0.943465	8.42423	-1.30903	3.53	-0.51	4.85	0	0.8195	-0.697836	0.84	0.340998	2.2324	0.807758
																																		1.52	0.5	8.45	-0.87051	8.45	-1.22	3.5516	0.1	4.85549	0	0.8352	-0.23871	0.84	0.517857	2.2458	0.671452
																																		1.5231	-0.5	8.45	-0.79051	8.45	-1.06	3.591	0.35	4.9	0.353965	0.840737	1.082	0.843191	-0.163611	2.26	0.43875
																																		1.5321	0.345545	8.5	-0.882355	8.5	0	3.63022	0.26	4.9115	0.165104	0.8434	0.543627	0.84987	0.731359	2.26818	0.380062
																																		1.5661	0.3	8.62077	0.328933	8.62077	1.42581	3.66926	0.23	4.9422	0	0.85	-0.45	0.84987	0.741359	2.28014	0.109041
																																		1.574	-0.185356	8.69058	0.455138	8.69058	1.67072	3.67	-0.14	4.98485	0.318471	0.85	-0.679444	0.863545	0.140264	2.33	-0.391808
																																		1.5769	0.5	8.8	0.15	8.8	0.1	3.70812	0.25	4.98544	0.045977	0.85	0.669	0.86738	-0.207063	2.33571	0.22858
																																		1.6	-0.54	8.9	-0.139938	8.9	0.652205	3.7468	0.28	4.99	-0.01	0.862	0.17	0.88	-0.182143	2.3475	0.0444456
																																		1.6091	0.8	8.94	-0.806185	8.94	-0.57	3.75644	0.21	5.00692	0.0837921	0.8669	0.934242	0.88152	1.72136	2.35	-0.2
																																		1.61	1	8.941	0.207913	8.941	1.40978	3.76	-0.5	5.028	-0.460422	0.87619	0.690162	0.91	-0.0821429	2.35978	0.750851
																																		1.6297	0	8.96	-0.94428	8.96	-0.76	3.78531	0.24	5.079	0.333	0.8782	1.26129	0.912409	-0.498753	2.36	-1.105
																																		1.63	0.174373	9	-0.13	9	0.2	3.79009	0.180758	5.088	0.364	0.89	-0.1351	0.91399	1.51136	2.36962	0.99874
																																		1.63539	-0.992844	9.04473	-1.44869	9.04473	-1.92156	3.8	-0.06	5.09091	-0.457105	0.9	0.450556	0.926	0.00812735	2.39127	-0.41176
																																		1.636	1.59	9.064	0.255202	9.064	1.46001	3.82364	0.3	5.1465	-0.0577747	0.901	-0.234286	0.94728	-0.598641	2.4	0.547495
																																		1.6521	0.5	9.105	-0.226809	9.105	0.511081	3.8998	0.22	5.19824	0.0666667	0.90339	0.465331	0.94728	-0.558641	2.405	-0.51405
																																		1.655	0.135085	9.17	-0.801535	9.17	-0.59	3.8998	0.02	5.2	0.37619	0.911528	0.0536673	0.95	-0.182143	2.42682	0.44033
																																		1.6562	0.510003	9.17	-0.861535	9.17	-0.71	3.8998	0.07	5.21739	0.455142	0.9138	0.0440072	0.954273	0.0765881	2.44	0.17875
																																		1.672	-0.39	9.228	0.0697282	9.228	1.18413	3.9	0.6	5.23	0.52	0.914127	0	0.975231	-0.650212	2.44684	0.0507987
																																		1.6803	0.483606	9.269	0.443722	9.269	1.97142	3.93764	0.05	5.24364	0.00802788	0.914286	0.449352	0.98	0.117857	2.50056	1.56651
																																		1.69	0.6	9.3643	-0.521408	9.3643	0.415584	3.948	-0.43	5.263	-0.102082	0.91486	-0.210485	0.9814	-0.0986408	2.50241	0.446394
																																		1.6951	0.8	9.37224	0.126605	9.37224	1.23172	3.97531	-0.19	5.312	0.797	0.918019	-0.207824	0.9814	-0.0586408	2.50614	-0.121744
																																		1.7	-0.54	9.392	0.421953	9.392	1.88776	3.98	-0.45	5.381	0.902299	0.9212	0.46129	0.994671	0.462998	2.51813	0.290051
																																		1.7056	0.105412	9.433	0.546426	9.433	1.89463	3.98	-0.38	5.4	-0.17	0.9372	-0.205459	1.012	0.646836	2.55797	1.05512
																																		1.7309	0.425936	9.5	-0.05	9.5	0.7	4	0	5.4346	0.94	0.94	0.45	1.01476	0.268008	2.56089	0.681299
																																		1.734	0.18	9.5	-0.45	9.5	-0.1	4.01283	-0.12	5.4346	0.62	0.95	0.180556	1.027	0.85	2.58545	-0.0526541
																																		1.7381	0.1	9.556	-0.0048635	9.556	0.930553	4.03	-1.1	5.46243	0.759538	0.9609	0.440039	1.0341	0.0213592	2.59441	0.87731
																																		1.753	-0.234023	9.57	-0.1	9.57	-0.55	4.05019	0.1	5.46243	-0.851757	0.9642	0.26129	1.0341	0.0413592	2.61	-0.045
																																		1.7687	0.017779	9.57	-0.21	9.57	-0.77	4.0874	0.04	5.48385	0.446223	0.97	-0.591	1.05	0	2.61655	0.849022
																																		1.7798	0.221941	9.597	0.213638	9.597	1.41743	4.11079	0.145773	5.48606	0.241748	0.9844	1.01535	1.05	0.217857	2.617	0.368
																																		1.78	0.8	9.63382	-0.894196	9.63382	-0.747923	4.12446	0.01	5.5	0.326856	0.988982	0.302427	1.05184	-0.0609379	2.63	-0.94125
																																		1.78	-0.08	9.7	-0.400405	9.7	0.3	4.16137	-0.13	5.602	0	0.990476	0.321984	1.0521	0.931359	2.64804	1.61077
																																		1.7811	0.3	9.72	-0.127002	9.72	0.877615	4.19814	-0.03	5.617	0.223581	1	-0.646	1.0521	0.941359	2.65	0.711271
																																		1.7817	0.0387608	9.7555	-0.284452	9.7555	0.584416	4.19814	0.14	5.64	-0.56	1	0.330556	1.05839	0.294264	2.658	0.281896
																																		1.799	0.44	9.761	-0.210778	9.761	0.718575	4.21	-0.3	5.648	0.260053	1.0072	-0.53871	1.06572	0.326376	2.66477	-0.200498
																																		1.8	-0.52	9.84	-0.903005	9.84	-0.63	4.23476	0.09	5.6645	0.742	1.008	-0.0587254	1.07193	0	2.66768	0.335878
																																		1.8064	-0.124556	9.884	0.096274	9.884	1.40467	4.23476	0.04	5.72687	0.32	1.012	0.9	1.07524	-0.528787	2.67513	-0.570327
																																		1.82306	-0.00894454	9.9	-0.90977	9.9	-0.67	4.27125	0.02	5.72848	0.110997	1.01877	-0.0626118	1.0887	0.591359	2.69497	-0.324052
																																		1.8241	0.1	9.9	-0.27477	9.9	0.6	4.3076	0.06	5.735	-0.0810722	1.02	1.15	1.0887	0.641359	2.73372	-0.240945
																																		1.8309	0.106047	9.925	-0.226085	9.925	0.75754	4.34381	0.03	5.761	0.424	1.0302	-0.948771	1.09	0.117857	2.74409	0.05277
																																		1.8456	0.6	10.048	-0.132613	10.048	1.04979	4.37	-0.45	5.7971	-0.407287	1.0394	0.76129	1.0911	0.208745	2.7486	0.447349
																																		1.8556	0.376773	10.0733	-0.10655	10.0733	1.12987	4.3799	0.04	5.8	0.420491	1.047	0.385714	1.098	1.12815	2.79	-1.22935
																																		1.86	1.5	10.089	-0.30633	10.089	0.630989	4.40584	-0.33	5.81	-0.38	1.05	0.730556	1.12	0.117857	2.79	-0.525
																																		1.8671	0.8	10.2	-0.07105	10.2	1.1	4.41585	-0.07	5.856	0.0871909	1.05	0	1.1261	-0.118641	2.7923	-0.593775
																																		1.87668	-0.840787	10.212	-0.674768	10.212	-0.0782565	4.41585	-0.06	5.85881	1.01149	1.0502	0.0612903	1.1261	-0.158641	2.8	-1.07986
																																		1.886	0	10.253	-0.584943	10.253	0.130103	4.45	-0.66	5.902	-0.328	1.0574	0.0186033	1.13573	1.81966	2.80894	0.2134
																																		1.8924	-0.909296	10.2772	-0.73097	10.2772	-1.65091	4.45168	0.01	5.906	0.854	1.06311	0.134074	1.1475	0	2.81	-0.16125
																																		1.9028	0.649545	10.29	-0.793345	10.29	-0.51	4.46062	-0.26	5.96077	0.244683	1.08033	1.7152	1.16	0.417857	2.82341	-0.147622
																																		1.9101	0.6	10.29	-0.683345	10.29	-0.29	4.463	0.759955	5.97091	0.422053	1.0824	0.6997	1.1643	0.541359	2.84617	0.0588503
																																		1.9172	0.313692	10.3096	-0.298532	10.3096	0.461996	4.48738	-0.21	5.982	0.168767	1.083	-0.13	1.1643	0.551359	2.86257	1.65503
																																		1.919	0.27	10.33	-0.805	10.33	0.04	4.5	0	5.98266	-0.675216	1.0931	0.0612903	1.17229	-0.242884	2.89062	0.42629
																																		1.9294	0.183049	10.33	-1.005	10.33	-0.36	4.5	-1.69	6.01504	0.472906	1.0992	0.438283	1.1788	0.0962161	2.90005	0.529639
																																		1.933	-0.611491	10.33	-1.035	10.33	-0.42	4.52	0	6.045	-0.306	1.1	0.05	1.184	0.686767	2.90273	0.0308156
																																		1.94	1.3	10.376	-0.239737	10.376	0.408506	4.52297	-0.16	6.05	0.33	1.1	-0.189444	1.19	0.0178571	2.9162	0.561162
																																		1.9531	0.6	10.41	-0.21102	10.41	0.24	4.54071	0	6.08424	0	1.1	0.037	1.19621	-0.0588332	2.94827	0.733381
																																		1.954	-0.0918438	10.41	-0.24102	10.41	0.18	4.54071	-0.2	6.1	-0.4	1.10215	-0.0390806	1.2033	0.0913592	2.95393	-0.470694
																																		1.965	1.02	10.417	0.0646314	10.417	0.904723	4.57612	0.04	6.1	0.402282	1.1074	-0.0425211	1.2033	0.141359	2.96983	0.782466
																																		1.968	-0.2	10.54	-0.0173777	10.54	0.611655	4.58	-0.49	6.156	-0.456863	1.1325	0.587687	1.2166	-0.0732213	2.98205	-0.0276154
																																		1.9801	0.02155	10.57	-0.910375	10.57	-1.06	4.6114	-0.08	6.21	0.1	1.1361	0.56129	1.22274	-0.0197461	3	0
																																		1.9961	1.2	10.6	-0.143965	10.6	0.7	4.62	0.06	6.21	0.49	1.13723	0.440799	1.23	0.217857	3	0.135
																																		2	-0.76	10.62	-0.523915	10.62	0.01	4.64658	-0.18	6.21333	0.345368	1.14286	-0.825466	1.236	0.636691	3	0.02875
																																		2.019	0.233069	10.6471	-0.551084	10.6471	0.490592	4.68164	-0.03	6.262	-0.659	1.15	-0.239444	1.2432	1.57136	3.0078	0.107037
																																		2.0252	0.930932	10.65	-0.95	10.65	-0.25	4.68164	-0.25	6.3165	-0.572836	1.15282	-0.107335	1.2567	0.195025	3.02346	0.226046
																																		2.02643	0.426667	10.7	-0.70687	10.7	-0.6	4.68164	-0.25	6.34361	0.266667	1.1565	0.0893326	1.26	0.217857	3.025	-0.64454
																																		2.03	1.6	10.7579	-0.202372	10.7579	0.363636	4.70787	-0.26	6.3512	0.0846349	1.1567	0.308556	1.27	0.0693704	3.04358	0.38412
																																		2.032	-0.0756881	10.8	-0.35	10.8	0.4	4.7166	0.02	6.36364	0.853153	1.164	0.78	1.2736	0.551359	3.06136	0.0558896
																																		2.03754	-0.197925	10.8458	-0.689908	10.8458	-0.602287	4.72303	-0.0349854	6.37681	0.548613	1.17421	-1.28362	1.2736	0.341359	3.06168	-0.113513
																																		2.038	-0.13	10.9535	-0.0500016	10.9535	0.753247	4.75145	-0.02	6.39	-0.00155653	1.1791	-0.0387097	1.2838	0.941359	3.08	-0.41
																																		2.0391	0.6	10.9686	-0.734947	10.9686	-0.335733	4.76	-0.39	6.43056	-0.00516549	1.1808	0.424091	1.2838	0.961359	3.10428	0
																																		2.0581	0.238928	10.98	-1.315	10.98	-0.85	4.78619	-0.03	6.446	0.830922	1.19	0.25	1.3	0.217857	3.11556	-0.170882
																																		2.06434	-0.259392	10.99	-0.865	10.99	-1.19	4.78619	-0.06	6.45576	-0.455815	1.19114	0.431162	1.31092	0.171875	3.125	0.48855
																																		2.073	-0.45	10.99	-0.895	10.99	-1.25	4.8	-0.6	6.46	-0.17	1.195	-0.22	1.31718	1.02194	3.14068	0.126703
																																		2.0821	1.3	11.0757	-0.54053	11.0757	-0.115209	4.8	-0.37	6.4745	0.783829	1.195	0.395	1.3253	0.541359	3.15	-0.185
																																		2.0837	-0.266916	11.1	-0.541625	11.1	0.6	4.82084	-0.02	6.5055	0.441	1.197	0.385714	1.3253	0.551359	3.16	-0.428936
																																		2.1089	-0.177178	11.1855	-0.0486085	11.1855	0.842663	4.84573	-0.62	6.5368	1.17	1.2	-0.466	1.33	0.217857	3.16425	0.87731
																																		2.11	2	11.2714	-0.428035	11.2714	0.25974	4.85538	-0.08	6.5896	0.432499	1.2	0.370556	1.331	1.11	3.16944	-0.595909
																																		2.111	-0.515077	11.3	0.25	11.3	1.5	4.88983	0.01	6.62	-0.7	1.2041	-0.831975	1.3492	-0.405126	3.18	-0.04125
																																		2.1143	0.4	11.35	-0.737985	11.35	-0.21	4.92418	-0.01	6.6365	-0.272405	1.21135	1.28777	1.35036	-0.0798005	3.2	-0.246691
																																		2.11796	-1.41324	11.38	-0.42	11.38	0.19	4.93	-0.78	6.637	-0.176	1.21905	0.209109	1.356	0.297689	3.22	0.112106
																																		2.1251	0.9	11.38	-0.13	11.38	0.77	4.95844	0.03	6.6763	-0.184434	1.21908	-0.28011	1.359	-0.205924	3.22331	-0.580979
																																		2.134	1.37	11.38	-0.075	11.38	0.88	4.99261	0.09	6.683	0.16927	1.22	-0.567	1.3616	0.141359	3.23	0.095
																																		2.146	-0.539331	11.3971	-0.69599	11.3971	-0.328359	5.01	-0.25	6.69818	0.275498	1.2221	0.26129	1.3616	0.151359	3.23853	0.271831
																																		2.1471	0.0383585	11.5043	-0.48551	11.5043	0.330969	5.02669	0.04	6.7	0.365742	1.2283	0.121107	1.37	-0.0821429	3.2498	-1.33784
																																		2.158	-0.155366	11.5892	0.177131	11.5892	1.55844	5.03	-0.63	6.73217	0.206897	1.25	-0.359444	1.37767	1.05105	3.261	-0.39056
																																		2.168	1.3	11.62	-0.979365	11.62	-0.43	5.04369	0.02	6.75228	-0.166991	1.2521	0.0111324	1.3925	0	3.27	-0.810158
																																		2.1822	-0.32274	11.62	-0.859365	11.62	-0.19	5.04369	-0.08	6.79	0.6	1.25714	0.520931	1.4	-0.0821429	3.27719	-0.315614
																																		2.2	-1.41	11.7	-0.526495	11.7	0.7	5.05219	0.03	6.799	-0.429571	1.26005	0.205725	1.4032	0.994307	3.33406	0.031601
																																		2.2072	-0.389593	11.72	-1.24071	11.72	-0.72	5.05831	-0.0991254	6.8	-0.5	1.2651	0.86129	1.411	0.341359	3.33901	0.0548252
																																		2.21	0.364738	11.8257	-0.686961	11.8257	0.348707	5.07765	0.11	6.86	-0.53	1.27	-0.35	1.411	0.361359	3.36	-0.55125
																																		2.211	0.5	11.8536	-0.422139	11.8536	0.927812	5.11151	0.25	6.87225	0.68	1.2756	-0.0325795	1.42046	-0.619556	3.39218	0.927894
																																		2.232	0.685377	11.8582	-0.509582	11.8582	0.714286	5.14	-0.28	6.875	0.035	1.27804	0.134074	1.43815	0.383183	3.40083	-0.238878
																																		2.241	-0.15	11.87	-1.77148	11.87	-1.91	5.1453	0.2	6.88	0.0221117	1.2823	-0.701184	1.44	0.517857	3.44813	-0.251801
[truncated: 4,600 more rows]
[truncated: 32 more columns]

## Sheet: Fig.3
latitude	longtitude	site	method	HT(0-5)	HT(5-10)	LGT(17-29)	LGT-H0	LGT-H5		latitude	longtitude	site	method	HT(0-5)	HT(5-10)	LGT(17-29)	H0-LGT	H5-LGT		time	top	latitudeN	latitudeS	scope	longitude
[truncated: 310 more rows]
